# Supplementary material for: Loss of NF1 Accelerates Uveal and Intradermal Melanoma Tumorigenesis, and Oncogenic GNAQ Transforms Schwann Cells
Source: Cancer Res Commun. 2025 Feb 3;5(2):209–25. doi: 10.1158/2767-9764.CRC-24-0386 (PMC11788999; doi:10.1158/2767-9764.CRC-24-0386)
Supplement: Supplementary Table 1 — a-1h [file crc-24-0386_supplementary_table_1_suppst1.xlsx]

## Sheet: Table 1a
Supplementary Table 1a: Survival of each mouse expressing GNAQ Q209L
	Mouse ID number	Survival (days after tamoxifen)	Sex	Dermal tumor >0.5 cm at endpoint?	uveal melanoma used for RNAseq	cutaneous tumor used for RNAseq	Percent weight loss at endpoint
	688979	274	F	no large tumor	yes		0.133
Plp-creERT/+	192098	371	F	no large tumor			0.056
R26-fs-GNAQ Q209L/+	176801	237	M	no large tumor			0
Nf1 +/+	192099	360	M	no large tumor			0.048
mice	192100	360	M	no large tumor			0.011
	228023	436	M	no large tumor			0.029
	682129	415	F	intra-dermal melanoma	yes	yes	0.085
tamoxifen at 5 weeks	228024	436	M	intra-dermal melanoma			0.085
	682128	453	M	intra-dermal melanoma	yes	yes	0.118
	688982	468	M	intra-dermal melanoma (2)	yes	yes	0.131
	228018	336	F	sparse pigment tumor			0
	228022	336	F	sparse pigment tumor			0.006
	688384	432	M	sparse pigment tumor	yes		0.022
	198176	472	M	sparse pigment tumor			0.032
	176784	139	F	no large tumor			0
	176783	215	F	no large tumor			0.126
	187874	244	F	no large tumor			0
Plp-creERT/+	176797	272	F	no large tumor			0.151
R26-fs-GNAQ Q209L/+	187877	322	M	no large tumor			0.077
Nf1 flox/+	681721	237	F	intra-dermal melanoma (2)	yes	yes	0
mice	688980	360	F	intra-dermal melanoma	yes	yes	0.131
	688997	376	M	intra-dermal melanoma (2)	yes	yes	0.102
tamoxifen at 5 weeks	682105	404	M	intra-dermal melanoma (2)	yes	yes	0.131
	682126	190	M	sparse pigment tumor		yes	0
	688381	340	M	sparse pigment tumor (2 dermal and 1 armpit)	yes	yes (2:armpit tumor and dermal tumor)	0.06
tamoxifen at 68 weeks	682140*	96	F	sparse pigment tumor		yes
	*this mouse was from a test
	of tamoxifen at 68 weeks.
	This mouse/tumor was only used in the
	DE analysis of sparse pigment
	tumors vs intra-dermal melanomas

## Sheet: Table 1b
Supplementary Table 1b: Demal tumor measurements
Plp1-cre/+; R26-fs-GNAQ Q209L/+		mouse ID	days survival	Tumor info	length (cm)	width (cm)	depth (cm)	volume (cm3)	Total load per mouse (cm3)
NF1 +/+		198176	472	sparse pigment tumor	1.8	1.8	0.4	0.68	0.68
		228018	336	sparse pigment tumor	1.2	1.2	0.25	0.19	0.19
		228022	336	sparse pigment tumor	1.95	2.1	0.45	0.96	0.96
		688384	432	sparse pigment tumor	1.38	2.1	0.61	0.94	0.94
		228024	436	intra-dermal melanoma	0.6	0.6	0.38	0.072	0.072
		682129	415	intra-dermal melanoma	0.5	0.5	0.22	0.029	0.029
		682128	453	intra-dermal melanoma	0.8	0.8	0.33	0.11	0.11
		688982	468	intra-dermal melanoma 1	0.6	1	0.34	0.11
				intra-dermal melanoma 2	0.52	0.74	0.15	0.03	0.14
Plp1-cre/+; R26-fs-GNAQ Q209L/+		682126	190	sparse pigment tumor	3.2	3.2	0.5	2.7	2.7
NF1 flox/+		688381	340	sparse pigment tumor 1	2.8	1.875	0.23	0.63
				sparse pigment tumor 2	1.25	1.56	0.15	0.15	0.78
		682105	404	intra-dermal melanoma 1	0.63	0.7	0.39	0.09
				intra-dermal melanoma 2	0.9	0.75	0.23	0.081	0.171
		688997	376	intra-dermal melanoma 1	1.54	0.77	0.14	0.087
				intra-dermal melanoma 2	0.57	0.67	0.24	0.048	0.135
		681721	237	intra-dermal melanoma 1	1.5	1.3	0.52	0.53
				intra-dermal melanoma 2	0.5	0.5	0.25	0.033	0.563
		688980	360	intra-dermal melanoma	1.1	0.75	0.35	0.15	0.15

## Sheet: Table 1c
Gene	baseMean	log2FoldChange	lfcSE	stat	pvalue	padj		Supplementary Table 1c: Results of differential gene expression analysis comparing Nf1 flox/+ versus Nf1 wildtype intra-dermal melanomas.
ENSMUSG00000098975	52.7956	-5.51455	0.790624	-6.97494	3.06011e-12	5.34816e-08
ENSMUSG00000070304	36.5866	3.66903	0.569497	6.44258	1.17459e-10	1.02641e-06
ENSMUSG00000041741	648.793	-1.43333	0.248659	-5.76426	8.20159e-09	4.77797e-05
ENSMUSG00000022103	66.1533	2.69956	0.499408	5.40552	6.46222e-08	0.00028235
ENSMUSG00000020019	266.164	1.47049	0.276863	5.31123	1.08887e-07	0.000380605
ENSMUSG00000033208	4455.22	1.49914	0.289804	5.17295	2.30424e-07	0.000519088
ENSMUSG00000079186	43.9654	6.91284	1.33905	5.16251	2.43663e-07	0.000519088
ENSMUSG00000060938	2270.76	1.42439	0.276841	5.14515	2.67311e-07	0.000519088
ENSMUSG00000087259	66.5422	1.97015	0.382558	5.14995	2.60559e-07	0.000519088
ENSMUSG00000027797	2046.21	-1.43688	0.281483	-5.10466	3.31387e-07	0.000579165
ENSMUSG00000003545	274.917	-2.33461	0.46436	-5.02759	4.96693e-07	0.000789155
ENSMUSG00000023868	820.734	-1.38896	0.283691	-4.89604	9.77857e-07	0.00142417
ENSMUSG00000039601	246.545	1.62359	0.333402	4.86977	1.11726e-06	0.00150203
ENSMUSG00000020431	371.236	1.90672	0.39499	4.82725	1.38428e-06	0.00172807
ENSMUSG00000025993	404.554	1.1255	0.23564	4.77635	1.78501e-06	0.00207978
ENSMUSG00000041329	488.539	1.60952	0.340767	4.72323	2.32132e-06	0.00253561
ENSMUSG00000040759	752.443	1.52589	0.328379	4.64673	3.37238e-06	0.003467
ENSMUSG00000025075	132.453	-8.00862	1.73605	-4.61311	3.96684e-06	0.00385158
ENSMUSG00000044550	69.7012	1.93985	0.42819	4.53035	5.88865e-06	0.00541663
ENSMUSG00000031284	227.486	-1.19614	0.267681	-4.46853	7.87575e-06	0.00688222
ENSMUSG00000015852	28.8753	3.63025	0.825104	4.39975	1.08374e-05	0.00901934
ENSMUSG00000027547	10.6195	-7.02855	1.60122	-4.38951	1.13608e-05	0.00902509
ENSMUSG00000098950	134.817	-2.15308	0.519567	-4.14398	3.41323e-05	0.0259361
ENSMUSG00000027784	339.756	-1.21396	0.300853	-4.03505	5.45897e-05	0.0397526
ENSMUSG00000025504	123.486	1.71827	0.430837	3.9882	6.65761e-05	0.046542
ENSMUSG00000068860	29.1489	4.48568	1.15573	3.88124	0.000103923	0.0698563
ENSMUSG00000035109	4164.07	-0.894982	0.23383	-3.8275	0.000129453	0.0808019
ENSMUSG00000025473	2186.73	1.00051	0.261164	3.83097	0.000127639	0.0808019
ENSMUSG00000029992	1787.96	-0.843571	0.221361	-3.81084	0.000138498	0.0834662
ENSMUSG00000036570	686.245	1.74715	0.460089	3.79742	0.000146212	0.0838247
ENSMUSG00000084844	49.94	3.48535	0.918827	3.79326	0.000148685	0.0838247
ENSMUSG00000032549	48.2747	-1.66093	0.439431	-3.77973	0.000156996	0.0857445
ENSMUSG00000022494	188.553	1.57873	0.419389	3.76437	0.000166971	0.0879681
ENSMUSG00000033022	467.473	1.67773	0.446418	3.75821	0.000171134	0.0879681
ENSMUSG00000020774	47.5348	3.04548	0.812298	3.74922	0.000177386	0.0880708
ENSMUSG00000022548	2884.22	1.91529	0.511618	3.74359	0.000181413	0.0880708
ENSMUSG00000023886	781.23	1.49329	0.401525	3.71906	0.000199967	0.0944547
ENSMUSG00000028019	128.464	1.28229	0.345789	3.7083	0.000208657	0.0948208
ENSMUSG00000075408	26.3057	2.63577	0.711455	3.70476	0.000211593	0.0948208
ENSMUSG00000029718	1716.5	1.26341	0.342738	3.68624	0.000227593	0.0994412
ENSMUSG00000049191	275.411	0.899212	0.244447	3.67855	0.000234565	0.0999874
ENSMUSG00000003418	419.873	1.87052	0.513656	3.64158	0.000270966	0.112754
ENSMUSG00000062232	1011.51	-1.12443	0.309653	-3.63125	0.000282054	0.114639
ENSMUSG00000030737	570.004	1.25392	0.34611	3.62289	0.000291326	0.115716
ENSMUSG00000014602	1064.48	1.22017	0.339333	3.5958	0.0003234	0.122871
ENSMUSG00000040253	449.368	-1.4738	0.409534	-3.59872	0.000319783	0.122871
ENSMUSG00000041301	38.2669	-2.90178	0.811196	-3.57716	0.000347343	0.12916
ENSMUSG00000023274	492.913	1.67695	0.473736	3.53984	0.000400372	0.141681
ENSMUSG00000030218	479.446	1.64376	0.464788	3.53659	0.000405335	0.141681
ENSMUSG00000073000	35.6642	-3.39689	0.958726	-3.54312	0.000395418	0.141681
ENSMUSG00000030905	20.0135	2.94839	0.839309	3.51288	0.000443281	0.148985
ENSMUSG00000031070	169.29	1.53264	0.436121	3.51426	0.000440983	0.148985
ENSMUSG00000051149	578.519	-1.01006	0.288534	-3.50066	0.000464106	0.149996
ENSMUSG00000036390	995.46	1.31667	0.37628	3.49917	0.000466712	0.149996
ENSMUSG00000047976	129.446	2.12435	0.608856	3.48909	0.000484676	0.149996
ENSMUSG00000070323	92.8292	1.72342	0.493873	3.48959	0.000483757	0.149996
ENSMUSG00000087141	118.414	-1.08349	0.310759	-3.4866	0.000489202	0.149996
ENSMUSG00000040264	523.283	-1.47062	0.42306	-3.47614	0.000508683	0.150682
ENSMUSG00000036377	36.9818	1.6059	0.4614	3.48049	0.000500506	0.150682
ENSMUSG00000026039	61.4838	-1.29418	0.375268	-3.44869	0.000563316	0.160086
ENSMUSG00000028270	849.39	-1.23244	0.358042	-3.44217	0.000577067	0.160086
ENSMUSG00000029212	8.11037	5.3551	1.55154	3.45149	0.000557508	0.160086
ENSMUSG00000055430	202.929	-1.45022	0.421275	-3.44246	0.000576454	0.160086
ENSMUSG00000117748	479.661	1.29312	0.377815	3.42263	0.000620191	0.166755
ENSMUSG00000001281	173.073	-1.05409	0.307942	-3.42303	0.000619281	0.166755
ENSMUSG00000113622	59.7015	1.19225	0.350893	3.39776	0.000679393	0.179905
ENSMUSG00000050777	276.93	1.24692	0.370308	3.36725	0.000759232	0.192306
ENSMUSG00000001128	692.833	1.04681	0.310866	3.36742	0.000758763	0.192306
ENSMUSG00000066026	3217.71	0.929208	0.275363	3.37448	0.000739541	0.192306
ENSMUSG00000063873	230.887	-1.30628	0.391402	-3.33744	0.000845531	0.211105
ENSMUSG00000017400	1168.28	0.985954	0.296427	3.32613	0.000880597	0.216763
ENSMUSG00000104222	416.799	-1.23147	0.371842	-3.31182	0.000926913	0.222313
ENSMUSG00000097352	184.053	1.38458	0.419351	3.30171	0.000960981	0.222313
ENSMUSG00000043687	101.48	1.0922	0.330954	3.30016	0.000966304	0.222313
ENSMUSG00000020810	1331.46	1.14071	0.345738	3.29934	0.000969141	0.222313
ENSMUSG00000091971	277.166	1.26921	0.385034	3.29636	0.000979465	0.222313
ENSMUSG00000004730	920.381	1.09093	0.330178	3.30406	0.000952954	0.222313
ENSMUSG00000023915	1568.84	0.96566	0.295045	3.27293	0.0010644	0.238493
ENSMUSG00000054074	110.756	-1.36794	0.419899	-3.25778	0.00112286	0.240072
ENSMUSG00000053819	2255.59	-1.14046	0.350498	-3.25382	0.00113864	0.240072
ENSMUSG00000028347	75.0357	-1.28206	0.393628	-3.25704	0.00112582	0.240072
ENSMUSG00000000120	723.299	1.7503	0.536047	3.2652	0.00109388	0.240072
ENSMUSG00000017493	3205.08	1.02876	0.316205	3.25345	0.00114013	0.240072
ENSMUSG00000038400	624.79	0.976012	0.301077	3.24174	0.00118802	0.242006
ENSMUSG00000027806	580.764	-1.00111	0.308882	-3.24106	0.00119085	0.242006
ENSMUSG00000076501	67.5783	2.57215	0.79274	3.24463	0.00117604	0.242006
ENSMUSG00000032530	13.1172	3.23866	1.00238	3.23098	0.00123368	0.247829
ENSMUSG00000026656	1441.21	0.991553	0.308236	3.21687	0.00129598	0.250381
ENSMUSG00000050192	335.962	-1.1673	0.363481	-3.21145	0.00132067	0.250381
ENSMUSG00000050730	282.829	-0.78577	0.244733	-3.21073	0.00132399	0.250381
ENSMUSG00000089929	874.864	0.961637	0.299736	3.20828	0.00133532	0.250381
ENSMUSG00000025375	504.951	0.661053	0.205819	3.21182	0.00131898	0.250381
ENSMUSG00000024479	34.6621	2.07858	0.646568	3.21479	0.00130538	0.250381
ENSMUSG00000000489	619.588	0.769103	0.239907	3.20584	0.00134668	0.250381
ENSMUSG00000027993	937.644	-0.985843	0.307986	-3.20093	0.00136984	0.252007
ENSMUSG00000076677	35.1535	3.19175	1.00265	3.18333	0.00145592	0.265054
ENSMUSG00000028972	14247	-1.77277	0.558696	-3.17305	0.00150849	0.26727
ENSMUSG00000022126	152.74	-4.5593	1.43825	-3.17004	0.00152418	0.26727
ENSMUSG00000045871	88.3143	2.7176	0.857009	3.17103	0.00151898	0.26727
ENSMUSG00000039607	156.157	1.17604	0.371098	3.16907	0.00152927	0.26727
ENSMUSG00000027408	1586.42	0.825267	0.260996	3.16199	0.00156696	0.271147
ENSMUSG00000078922	121.765	-2.12158	0.671767	-3.1582	0.00158746	0.272001
ENSMUSG00000028078	3070.56	-0.883807	0.280238	-3.15377	0.00161174	0.273479
ENSMUSG00000036896	3135.44	1.42595	0.452778	3.14934	0.00163638	0.274991
ENSMUSG00000027574	14.3702	3.21192	1.02418	3.13607	0.00171226	0.282357
ENSMUSG00000027715	341.284	-0.785295	0.250751	-3.13177	0.00173754	0.282357
ENSMUSG00000030862	225.606	1.69476	0.542092	3.12633	0.00177005	0.282357
ENSMUSG00000042826	36.7411	1.47607	0.472722	3.12249	0.00179331	0.282357
ENSMUSG00000040950	60.7925	1.98052	0.633476	3.12643	0.00176942	0.282357
ENSMUSG00000015476	104.711	1.68968	0.539275	3.13325	0.00172881	0.282357
ENSMUSG00000117924	354.367	0.963128	0.308287	3.12413	0.00178335	0.282357
ENSMUSG00000057230	2605.3	-0.651114	0.209201	-3.11239	0.00185581	0.289589
ENSMUSG00000026211	155.076	1.20382	0.392255	3.06896	0.00214804	0.310258
ENSMUSG00000040229	23.3288	2.33908	0.760749	3.0747	0.00210714	0.310258
ENSMUSG00000029352	57.1344	2.98266	0.971677	3.0696	0.00214346	0.310258
ENSMUSG00000030680	53.1253	2.42576	0.785238	3.0892	0.00200697	0.310258
ENSMUSG00000035835	236.082	1.28041	0.415614	3.08077	0.00206469	0.310258
ENSMUSG00000021250	1498.91	-1.13844	0.37043	-3.07329	0.00211713	0.310258
ENSMUSG00000022534	38.2234	-1.68034	0.547241	-3.07057	0.0021365	0.310258
ENSMUSG00000038418	678.713	-1.22152	0.397243	-3.07499	0.00210507	0.310258
ENSMUSG00000104346	100.939	-2.35924	0.766179	-3.07923	0.00207534	0.310258
ENSMUSG00000066113	132.838	1.41865	0.463282	3.06217	0.00219738	0.314783
ENSMUSG00000027030	865.778	-0.813023	0.265901	-3.05761	0.00223108	0.317013
ENSMUSG00000030059	1125.5	-1.09734	0.359871	-3.04927	0.00229399	0.323323
ENSMUSG00000079445	804.991	1.02297	0.335961	3.04491	0.00232751	0.324389
ENSMUSG00000034903	851.971	-1.1574	0.380291	-3.04347	0.00233868	0.324389
ENSMUSG00000035686	12.9824	3.22198	1.06118	3.03623	0.00239558	0.324554
ENSMUSG00000009350	10.9392	-4.5383	1.49457	-3.03653	0.00239315	0.324554
ENSMUSG00000000530	1088.08	0.636242	0.209369	3.03886	0.00237478	0.324554
ENSMUSG00000046179	199.295	-1.44286	0.476165	-3.03016	0.00244423	0.328599
ENSMUSG00000028268	431.302	-1.26913	0.41987	-3.02267	0.00250554	0.33427
ENSMUSG00000060675	285.956	1.08768	0.361574	3.00819	0.00262812	0.347967
ENSMUSG00000078681	416.571	0.642733	0.214107	3.00192	0.00268279	0.352535
ENSMUSG00000036446	491.379	1.55086	0.517111	2.99909	0.00270789	0.353177
ENSMUSG00000043300	164.787	1.17318	0.391574	2.99607	0.00273485	0.354051
ENSMUSG00000000392	153.048	1.22389	0.410355	2.98252	0.00285888	0.354359
ENSMUSG00000028445	3611.39	1.10325	0.36985	2.98296	0.00285478	0.354359
ENSMUSG00000046491	109.506	1.44593	0.484386	2.98507	0.00283511	0.354359
ENSMUSG00000006931	247.523	0.861109	0.288601	2.98374	0.00284752	0.354359
ENSMUSG00000039208	754.296	0.92238	0.308712	2.98784	0.0028096	0.354359
ENSMUSG00000021477	53552.1	0.798225	0.267148	2.98794	0.00280861	0.354359
ENSMUSG00000063388	13.4937	-3.65275	1.22565	-2.98026	0.00288	0.354462
ENSMUSG00000017754	3609.23	1.07071	0.359657	2.97702	0.00291063	0.355384
ENSMUSG00000103939	11.0047	3.48591	1.17166	2.97518	0.00292815	0.355384
ENSMUSG00000017734	281.652	0.784999	0.264272	2.97042	0.00297394	0.355997
ENSMUSG00000069515	169.629	1.2543	0.422206	2.97082	0.00297005	0.355997
ENSMUSG00000027224	35.0155	1.6679	0.562475	2.96529	0.00302402	0.359529
ENSMUSG00000015085	517.22	1.19015	0.40626	2.92954	0.00339467	0.36044
ENSMUSG00000052155	256.353	-1.04797	0.357479	-2.93156	0.00337259	0.36044
ENSMUSG00000017697	422.514	1.02323	0.349417	2.92839	0.00340721	0.36044
ENSMUSG00000042515	37.5051	-2.46255	0.843173	-2.92057	0.0034939	0.36044
ENSMUSG00000027669	2072.73	-0.80398	0.272108	-2.95464	0.00313038	0.36044
ENSMUSG00000028150	82.9313	1.46742	0.496566	2.95514	0.00312532	0.36044
ENSMUSG00000033400	1171.73	-0.716394	0.243718	-2.93943	0.00328812	0.36044
ENSMUSG00000029189	533.687	0.822627	0.281988	2.91724	0.00353143	0.36044
ENSMUSG00000042190	396.317	0.766915	0.260943	2.93901	0.00329258	0.36044
ENSMUSG00000029925	426.653	1.07752	0.366834	2.93736	0.00331021	0.36044
ENSMUSG00000071506	4.96514	-5.15473	1.74298	-2.95742	0.00310228	0.36044
ENSMUSG00000005362	294.674	-0.661868	0.223449	-2.96205	0.00305594	0.36044
ENSMUSG00000015766	2815.82	-1.43555	0.492327	-2.91584	0.00354727	0.36044
ENSMUSG00000040234	2053.94	-0.600238	0.203215	-2.9537	0.00313985	0.36044
ENSMUSG00000052825	165.414	-1.21	0.41207	-2.93639	0.00332061	0.36044
ENSMUSG00000109523	65.5626	1.42367	0.486507	2.92631	0.00343013	0.36044
ENSMUSG00000000197	132.427	1.8234	0.618534	2.94793	0.00319907	0.36044
ENSMUSG00000043613	6195.39	1.23591	0.423631	2.91741	0.00352947	0.36044
ENSMUSG00000074280	4023.02	0.844909	0.289418	2.91934	0.00350777	0.36044
ENSMUSG00000032564	68.0409	-2.60085	0.881844	-2.94933	0.00318461	0.36044
ENSMUSG00000020388	741.795	0.785695	0.267589	2.9362	0.00332261	0.36044
ENSMUSG00000041828	153.648	1.554	0.528267	2.9417	0.00326421	0.36044
ENSMUSG00000112449	263.926	-0.922467	0.313667	-2.94091	0.00327252	0.36044
ENSMUSG00000005580	457.164	-0.915317	0.312718	-2.92697	0.00342277	0.36044
ENSMUSG00000024065	1225.3	-0.865372	0.296268	-2.92091	0.00349015	0.36044
ENSMUSG00000074994	613.046	-0.86988	0.298739	-2.91184	0.00359306	0.362982
ENSMUSG00000025437	857.123	-0.765069	0.263585	-2.90255	0.00370135	0.367549
ENSMUSG00000015027	1799.02	0.750467	0.25833	2.90507	0.00367171	0.367549
ENSMUSG00000098557	1242.2	-0.66095	0.227636	-2.90354	0.00368968	0.367549
ENSMUSG00000097012	5.20276	-6.00112	2.07696	-2.88938	0.00386002	0.379578
ENSMUSG00000024663	727.827	0.674143	0.233356	2.8889	0.00386593	0.379578
ENSMUSG00000033467	1107.77	1.04364	0.361554	2.88655	0.00389495	0.380291
ENSMUSG00000026480	1430.03	1.19847	0.415816	2.88222	0.00394887	0.381295
ENSMUSG00000034317	101.617	-0.933213	0.323716	-2.88282	0.00394135	0.381295
ENSMUSG00000040466	1074.73	0.746967	0.259923	2.8738	0.0040556	0.386069
ENSMUSG00000031451	4482.24	1.14183	0.397412	2.87317	0.00406381	0.386069
ENSMUSG00000049988	430.388	0.790582	0.275167	2.87311	0.00406458	0.386069
ENSMUSG00000036882	104.462	1.53963	0.53641	2.87024	0.00410161	0.38748
ENSMUSG00000024661	130481	0.635752	0.221898	2.86507	0.00416922	0.39175
ENSMUSG00000028341	2344.6	-1.16753	0.409015	-2.85449	0.00431066	0.393632
ENSMUSG00000096719	11.0878	-3.53835	1.24001	-2.85348	0.00432439	0.393632
ENSMUSG00000031610	90.5537	1.58564	0.554441	2.85989	0.00423783	0.393632
ENSMUSG00000032011	2094.33	0.888762	0.311271	2.85527	0.00430001	0.393632
ENSMUSG00000020363	123.845	1.08876	0.381517	2.85376	0.00432053	0.393632
ENSMUSG00000024180	225.242	1.00212	0.350494	2.85918	0.00424743	0.393632
ENSMUSG00000023930	20.7533	-3.44662	1.20998	-2.8485	0.00439254	0.397764
ENSMUSG00000036887	2367.59	1.49441	0.525191	2.84546	0.00443469	0.39829
ENSMUSG00000025813	42.4589	-2.45507	0.863001	-2.8448	0.00444393	0.39829
ENSMUSG00000036591	812.156	-0.858666	0.302094	-2.84238	0.00447777	0.399275
ENSMUSG00000001348	2143.78	1.10693	0.389689	2.84054	0.00450365	0.399545
ENSMUSG00000061143	327.304	-1.21465	0.429162	-2.83029	0.00465063	0.400629
ENSMUSG00000027799	473	-0.934044	0.329974	-2.83066	0.00464526	0.400629
ENSMUSG00000060572	223.964	1.27557	0.449874	2.83541	0.00457676	0.400629
ENSMUSG00000025892	45.0243	-1.88183	0.664909	-2.8302	0.00465185	0.400629
ENSMUSG00000059278	484.532	0.693574	0.244737	2.83396	0.0045975	0.400629
ENSMUSG00000052270	16.3709	-2.34951	0.830188	-2.8301	0.00465341	0.400629
ENSMUSG00000026012	83.13	1.40156	0.500553	2.80003	0.00510979	0.402209
ENSMUSG00000090124	649.885	0.989526	0.351976	2.81134	0.00493355	0.402209
ENSMUSG00000027533	9935.9	0.766593	0.273878	2.79903	0.00512557	0.402209
ENSMUSG00000034640	488.137	-1.0739	0.383725	-2.79863	0.00513204	0.402209
ENSMUSG00000041220	322.405	-0.841698	0.29902	-2.81486	0.00487985	0.402209
ENSMUSG00000028755	23.3017	1.92631	0.686539	2.80583	0.00501878	0.402209
ENSMUSG00000000058	1377.33	-0.744866	0.263788	-2.82373	0.00474679	0.402209
ENSMUSG00000038390	220.798	1.1433	0.407769	2.8038	0.00505041	0.402209
ENSMUSG00000045534	173.47	1.39579	0.497026	2.80828	0.00498075	0.402209
ENSMUSG00000030796	206.386	0.907636	0.322124	2.81766	0.00483749	0.402209
ENSMUSG00000001663	88.4945	1.47953	0.526405	2.81063	0.00494451	0.402209
ENSMUSG00000032492	401.348	1.39885	0.495528	2.82296	0.00475827	0.402209
ENSMUSG00000040328	19.9739	-1.92096	0.683155	-2.8119	0.00492497	0.402209
ENSMUSG00000033389	645.47	-1.06738	0.380785	-2.8031	0.00506135	0.402209
ENSMUSG00000018774	13509	0.983516	0.348766	2.81999	0.00480248	0.402209
ENSMUSG00000021280	103.469	0.824745	0.294639	2.79917	0.00512343	0.402209
ENSMUSG00000095079	2510.92	2.53808	0.901581	2.81514	0.00487562	0.402209
ENSMUSG00000045625	23.5215	1.70615	0.608443	2.80413	0.00504527	0.402209
ENSMUSG00000035186	15.6595	-2.65281	0.942021	-2.81609	0.00486126	0.402209
ENSMUSG00000024044	1031.53	-0.872614	0.310812	-2.80754	0.00499222	0.402209
ENSMUSG00000036053	1249.57	-0.814673	0.291765	-2.79222	0.00523475	0.404146
ENSMUSG00000028613	416.004	-1.32582	0.474814	-2.79229	0.0052337	0.404146
ENSMUSG00000015134	180.918	1.28031	0.458447	2.79272	0.00522663	0.404146
ENSMUSG00000049721	11.1506	2.61211	0.936248	2.78997	0.00527123	0.404146
ENSMUSG00000020814	471.872	1.01576	0.364085	2.7899	0.00527238	0.404146
ENSMUSG00000026615	1822.33	-0.779075	0.279457	-2.78781	0.00530649	0.404985
ENSMUSG00000062694	8.18181	3.40926	1.22523	2.78255	0.00539328	0.409819
ENSMUSG00000027699	124.971	-1.12924	0.406514	-2.77786	0.00547182	0.413987
ENSMUSG00000064966	18.8833	3.37157	1.21645	2.77163	0.00557756	0.420168
ENSMUSG00000041771	1415.96	-1.29038	0.46595	-2.76937	0.00561655	0.42129
ENSMUSG00000026305	2228.08	-0.98555	0.356327	-2.76586	0.00567733	0.422233
ENSMUSG00000020865	414.875	0.988652	0.35745	2.76585	0.00567745	0.422233
ENSMUSG00000062098	1240.28	-1.35289	0.489695	-2.76271	0.00573234	0.423724
ENSMUSG00000095633	4.8601	5.61695	2.0337	2.76194	0.00574599	0.423724
ENSMUSG00000076695	5.50586	4.80413	1.74441	2.75401	0.00588691	0.432292
ENSMUSG00000026003	1782.03	-0.71227	0.259869	-2.74088	0.00612756	0.432619
ENSMUSG00000016194	146.685	1.22298	0.444757	2.74978	0.00596359	0.432619
ENSMUSG00000002108	458.661	0.88528	0.32218	2.74778	0.00600007	0.432619
ENSMUSG00000025762	170.685	-1.16426	0.423849	-2.74688	0.00601643	0.432619
ENSMUSG00000029153	113.848	1.00439	0.366478	2.74066	0.00613151	0.432619
ENSMUSG00000014158	353.207	0.980704	0.357154	2.74588	0.00603479	0.432619
ENSMUSG00000025475	163.513	1.4768	0.537176	2.74919	0.00597434	0.432619
ENSMUSG00000031990	572.856	0.900365	0.328568	2.74027	0.00613889	0.432619
ENSMUSG00000022797	2441.66	0.860327	0.313833	2.74136	0.00611859	0.432619
ENSMUSG00000024395	380.957	0.945461	0.344774	2.74226	0.00610182	0.432619
ENSMUSG00000101523	268.413	-0.983939	0.359517	-2.73683	0.00620339	0.433289
ENSMUSG00000031095	354.486	-0.950254	0.347672	-2.73319	0.00627237	0.433289
ENSMUSG00000052539	350.388	-1.21311	0.443795	-2.7335	0.00626653	0.433289
ENSMUSG00000029804	548.703	-1.13416	0.414234	-2.73797	0.00618201	0.433289
ENSMUSG00000039166	322.202	-0.781052	0.285529	-2.73545	0.00622945	0.433289
ENSMUSG00000044103	36.8281	-2.5743	0.947282	-2.71757	0.00657635	0.43823
ENSMUSG00000027787	609.228	-0.759516	0.279109	-2.72122	0.00650417	0.43823
ENSMUSG00000028184	1026.26	-0.768602	0.282774	-2.71808	0.00656621	0.43823
ENSMUSG00000073889	1948.32	0.818267	0.300208	2.72567	0.00641711	0.43823
ENSMUSG00000042804	346.903	1.0362	0.381014	2.71958	0.00653644	0.43823
ENSMUSG00000105096	97.0218	-1.87783	0.689031	-2.72532	0.00642388	0.43823
ENSMUSG00000076577	40.1124	1.97197	0.724119	2.72326	0.00646404	0.43823
ENSMUSG00000110841	2160.11	0.843042	0.310549	2.71468	0.00663396	0.43823
ENSMUSG00000031626	695.881	-0.813975	0.30004	-2.71289	0.00666986	0.43823
ENSMUSG00000075588	59.711	2.20394	0.811738	2.71508	0.00662595	0.43823
ENSMUSG00000022452	1386.36	0.65859	0.242399	2.71696	0.00658841	0.43823
ENSMUSG00000023992	5158.96	0.98977	0.363906	2.71985	0.0065312	0.43823
ENSMUSG00000073591	121.672	-1.93019	0.711206	-2.71397	0.00664821	0.43823
ENSMUSG00000058135	5403.21	0.736753	0.271857	2.71008	0.00672678	0.439651
ENSMUSG00000069911	5.64103	4.83813	1.78654	2.7081	0.00676696	0.439651
ENSMUSG00000118171	67.7608	-1.39247	0.514078	-2.70867	0.00675528	0.439651
ENSMUSG00000010307	1104.39	0.813632	0.300896	2.70404	0.00685028	0.443416
ENSMUSG00000026384	213.001	-0.821978	0.305038	-2.69467	0.00704575	0.443727
ENSMUSG00000032826	1060.23	-1.09392	0.406043	-2.69409	0.0070582	0.443727
ENSMUSG00000036905	1924.33	1.21966	0.45211	2.69772	0.00698165	0.443727
ENSMUSG00000007837	250.755	0.691788	0.256601	2.69597	0.0070185	0.443727
ENSMUSG00000033453	224.413	1.14791	0.425688	2.69661	0.00700502	0.443727
ENSMUSG00000021366	610.139	-0.776747	0.287946	-2.69754	0.00698534	0.443727
ENSMUSG00000021190	12044.2	0.549534	0.203818	2.6962	0.00701349	0.443727
ENSMUSG00000098098	99.2358	0.867876	0.32188	2.69627	0.00701198	0.443727
ENSMUSG00000026167	6.04976	3.36567	1.25481	2.68221	0.00731381	0.445011
ENSMUSG00000027386	134.743	1.08818	0.405167	2.68576	0.00723651	0.445011
ENSMUSG00000037016	21.8582	-2.55188	0.94815	-2.69143	0.00711457	0.445011
ENSMUSG00000053965	678.496	-1.14809	0.428707	-2.67803	0.00740559	0.445011
ENSMUSG00000029650	190.062	0.797067	0.297288	2.68113	0.00733733	0.445011
ENSMUSG00000041540	277.133	-0.671856	0.250811	-2.67873	0.00739012	0.445011
ENSMUSG00000002985	40880.8	0.901624	0.335749	2.68541	0.00724414	0.445011
ENSMUSG00000048779	434.439	0.825751	0.307737	2.68331	0.00728983	0.445011
ENSMUSG00000038143	1509.64	-0.741923	0.276321	-2.68501	0.00725285	0.445011
ENSMUSG00000031903	1727.81	0.908633	0.338856	2.68147	0.00732987	0.445011
ENSMUSG00000087075	24.1754	2.67443	0.998723	2.67785	0.00740964	0.445011
ENSMUSG00000025370	16.305	2.40516	0.896725	2.68216	0.00731474	0.445011
ENSMUSG00000048826	62.4322	-2.19136	0.815099	-2.68846	0.00717829	0.445011
ENSMUSG00000025784	117.421	1.71738	0.64193	2.67534	0.0074654	0.446824
ENSMUSG00000039546	11.0064	2.61002	0.97692	2.67168	0.00754729	0.448653
ENSMUSG00000024366	39.2297	2.10055	0.785956	2.6726	0.00752658	0.448653
ENSMUSG00000090145	29.3999	2.37037	0.888429	2.66805	0.00762934	0.451758
ENSMUSG00000027803	1985.56	-0.754047	0.283267	-2.66197	0.00776854	0.451758
ENSMUSG00000029417	142.585	-1.89273	0.71066	-2.66334	0.00773682	0.451758
ENSMUSG00000029321	66.5891	1.20142	0.451259	2.66238	0.00775913	0.451758
ENSMUSG00000069516	43579.1	0.902754	0.339196	2.66145	0.00778047	0.451758
ENSMUSG00000097429	8.75824	-3.66854	1.37672	-2.6647	0.00770564	0.451758
ENSMUSG00000022887	100.102	1.33872	0.502003	2.66676	0.00765874	0.451758
ENSMUSG00000054072	319.194	-1.65162	0.621277	-2.65842	0.0078508	0.454333
ENSMUSG00000092035	87.5149	-1.78552	0.672659	-2.65442	0.00794456	0.458241
ENSMUSG00000074457	531.385	0.982354	0.370618	2.65059	0.0080352	0.46043
ENSMUSG00000019997	1533.35	0.956904	0.360894	2.65148	0.008014	0.46043
ENSMUSG00000015354	364.913	3.13551	1.18427	2.64763	0.00810594	0.462966
ENSMUSG00000001419	3981.52	-0.70523	0.266913	-2.64217	0.00823757	0.465163
ENSMUSG00000030313	971.299	-0.882425	0.334034	-2.64172	0.00824858	0.465163
ENSMUSG00000097736	29.7714	-1.959	0.741438	-2.64217	0.00823775	0.465163
ENSMUSG00000024679	1000.16	0.987853	0.373956	2.64163	0.00825088	0.465163
ENSMUSG00000057614	63.4084	-1.67272	0.63356	-2.64018	0.00828608	0.465646
ENSMUSG00000038811	386.876	0.965043	0.365907	2.6374	0.00835442	0.467982
ENSMUSG00000044308	1201.16	-0.861613	0.326922	-2.63553	0.00840065	0.469068
ENSMUSG00000034810	145.154	1.18874	0.451442	2.6332	0.00845835	0.470785
ENSMUSG00000072294	116.363	-0.865609	0.328955	-2.63139	0.00850365	0.471804
ENSMUSG00000098428	26.1117	1.80047	0.684561	2.63012	0.00853559	0.472078
ENSMUSG00000043664	18.6533	1.87421	0.713155	2.62806	0.00858732	0.472165
ENSMUSG00000025064	56.5872	-1.87355	0.712944	-2.62791	0.0085912	0.472165
ENSMUSG00000002847	581.612	1.14095	0.434701	2.62467	0.00867341	0.472228
ENSMUSG00000047261	64.2427	1.89085	0.720323	2.62501	0.00866472	0.472228
ENSMUSG00000022895	950.268	-0.659542	0.251225	-2.62531	0.00865705	0.472228
ENSMUSG00000030579	3849.51	0.906983	0.345855	2.62243	0.00873041	0.473855
ENSMUSG00000078921	227.636	-1.46598	0.559303	-2.62108	0.00876523	0.474272
ENSMUSG00000004591	812.345	-0.743383	0.283907	-2.6184	0.00883423	0.47653
ENSMUSG00000031253	221.991	1.11334	0.425521	2.6164	0.00888616	0.477857
ENSMUSG00000022346	1024.55	-0.787332	0.301384	-2.61239	0.00899124	0.48055
ENSMUSG00000096433	119.701	-0.788248	0.301614	-2.61343	0.0089638	0.48055
ENSMUSG00000027956	360.991	-0.746569	0.286952	-2.60172	0.00927583	0.486854
ENSMUSG00000015522	1570.27	-0.57735	0.221543	-2.60604	0.00915954	0.486854
ENSMUSG00000039988	907.466	-0.822044	0.315621	-2.60453	0.00919994	0.486854
ENSMUSG00000030116	757.759	1.28365	0.49339	2.6017	0.00927633	0.486854
ENSMUSG00000093483	155.181	0.715189	0.274526	2.60518	0.00918268	0.486854
ENSMUSG00000022817	2445.64	1.0513	0.403953	2.60252	0.00925408	0.486854
ENSMUSG00000039519	67.723	1.487	0.571829	2.60043	0.00931067	0.487193
ENSMUSG00000026826	217.938	-1.33497	0.514821	-2.59307	0.00951224	0.490399
ENSMUSG00000035168	1263.6	-0.766775	0.295584	-2.5941	0.00948387	0.490399
ENSMUSG00000029373	25.3918	1.5471	0.596181	2.59502	0.00945857	0.490399
ENSMUSG00000005148	48.4768	-1.93578	0.746381	-2.59355	0.00949909	0.490399
ENSMUSG00000054196	153.839	0.964267	0.371763	2.59377	0.00949313	0.490399
ENSMUSG00000040552	2815.05	0.878386	0.339124	2.59016	0.00959307	0.493112
ENSMUSG00000060227	336.761	-1.07328	0.415781	-2.58136	0.0098412	0.494238
ENSMUSG00000028175	37.5731	-1.52246	0.589498	-2.58264	0.00980486	0.494238
ENSMUSG00000076541	12.001	4.36743	1.6895	2.58505	0.00973653	0.494238
ENSMUSG00000030142	170.676	-3.00338	1.16267	-2.58318	0.0097894	0.494238
ENSMUSG00000021733	408.932	-1.06279	0.411217	-2.58449	0.00975223	0.494238
ENSMUSG00000000958	382.238	0.766811	0.296675	2.58468	0.00974684	0.494238
ENSMUSG00000071042	2764.28	-0.776888	0.300915	-2.58175	0.00982996	0.494238
ENSMUSG00000025083	725.454	0.512802	0.198253	2.5866	0.00969276	0.494238
ENSMUSG00000058952	80.486	-2.11536	0.82025	-2.57892	0.0099109	0.496312
ENSMUSG00000075706	7289.26	0.757234	0.294838	2.56831	0.0102196	0.510309
ENSMUSG00000042671	189.881	2.58456	1.00843	2.56296	0.0103784	0.514775
ENSMUSG00000023224	4030.9	0.858899	0.335002	2.56387	0.0103514	0.514775
ENSMUSG00000039217	76.8412	1.09823	0.428717	2.56166	0.0104172	0.514775
ENSMUSG00000032228	2200.38	-0.668482	0.260989	-2.56134	0.0104269	0.514775
ENSMUSG00000027848	525.276	1.11616	0.436314	2.55816	0.0105227	0.516587
ENSMUSG00000022114	765.24	-1.0216	0.399311	-2.55841	0.0105151	0.516587
ENSMUSG00000042182	284.969	-0.953217	0.373083	-2.55497	0.0106196	0.516987
ENSMUSG00000041889	298.928	1.11425	0.436018	2.55551	0.0106032	0.516987
ENSMUSG00000049115	100.794	-1.23194	0.48213	-2.5552	0.0106125	0.516987
ENSMUSG00000037643	671.284	-0.620504	0.243067	-2.55281	0.0106859	0.518769
ENSMUSG00000102976	1287.28	-0.670382	0.263508	-2.54407	0.010957	0.518956
ENSMUSG00000029096	257.389	1.09303	0.428581	2.55034	0.0107617	0.518956
ENSMUSG00000003420	1995.89	0.858754	0.336721	2.55034	0.0107617	0.518956
ENSMUSG00000019768	289.89	0.846845	0.332426	2.54747	0.0108507	0.518956
ENSMUSG00000020053	961.43	1.08198	0.425289	2.54411	0.0109555	0.518956
ENSMUSG00000019966	541.304	-0.727014	0.285527	-2.54622	0.0108896	0.518956
ENSMUSG00000032060	5729.14	0.994834	0.390307	2.54885	0.0108079	0.518956
ENSMUSG00000020253	485.998	0.654734	0.257291	2.54473	0.0109364	0.518956
ENSMUSG00000069874	576.865	-1.30569	0.512385	-2.54825	0.0108264	0.518956
ENSMUSG00000026712	964.988	0.924774	0.36419	2.53926	0.0111087	0.521525
ENSMUSG00000024104	2014.57	-0.623734	0.245873	-2.53681	0.0111868	0.521525
ENSMUSG00000040511	854.95	-0.971727	0.383489	-2.53391	0.0112798	0.521525
ENSMUSG00000037370	457.825	0.867704	0.342232	2.53542	0.0112312	0.521525
ENSMUSG00000025351	31533.4	0.621239	0.244979	2.53588	0.0112164	0.521525
ENSMUSG00000063506	373.234	0.877619	0.34586	2.5375	0.0111649	0.521525
ENSMUSG00000002324	6.22825	4.96284	1.95792	2.53475	0.0112527	0.521525
ENSMUSG00000000804	913.304	-0.673662	0.265404	-2.53825	0.0111408	0.521525
ENSMUSG00000022853	229.148	-0.699052	0.275784	-2.53478	0.0112517	0.521525
ENSMUSG00000042340	31.3225	1.42531	0.563038	2.53146	0.0113588	0.522861
ENSMUSG00000037580	730.075	-0.876991	0.346477	-2.53116	0.0113685	0.522861
ENSMUSG00000036766	16.1987	-2.80257	1.10942	-2.52615	0.011532	0.524336
ENSMUSG00000002733	1577.65	-0.790754	0.313097	-2.52559	0.0115506	0.524336
ENSMUSG00000028362	27.4919	1.43886	0.569245	2.52766	0.0114826	0.524336
ENSMUSG00000097328	2035.95	0.672635	0.266034	2.52838	0.0114591	0.524336
ENSMUSG00000078915	40.6039	1.51959	0.601666	2.52564	0.0115487	0.524336
ENSMUSG00000000628	1392.23	-0.821582	0.325462	-2.52436	0.011591	0.524808
ENSMUSG00000034777	12.8113	2.21137	0.876729	2.5223	0.0116592	0.525174
ENSMUSG00000045671	649.151	-0.779743	0.309052	-2.52302	0.0116353	0.525174
ENSMUSG00000029299	93.2856	1.26237	0.501205	2.51868	0.0117797	0.525596
ENSMUSG00000093861	191.927	2.76982	1.09983	2.5184	0.0117888	0.525596
ENSMUSG00000015659	448.055	-0.78162	0.31007	-2.52078	0.0117094	0.525596
ENSMUSG00000024076	15.8928	1.94358	0.771361	2.51968	0.0117461	0.525596
ENSMUSG00000054414	1554.87	-0.672949	0.267567	-2.51507	0.0119009	0.529242
ENSMUSG00000058715	2184.32	0.867202	0.345152	2.51252	0.0119872	0.531728
ENSMUSG00000005886	922.492	-0.592692	0.237506	-2.49549	0.0125785	0.540952
ENSMUSG00000026605	114.197	-0.871191	0.349519	-2.49255	0.0126831	0.540952
ENSMUSG00000026771	323.782	-0.654819	0.262458	-2.49495	0.0125976	0.540952
ENSMUSG00000041734	1909	-0.838765	0.336146	-2.49524	0.0125872	0.540952
ENSMUSG00000006143	9.12184	3.58838	1.43404	2.50229	0.0123394	0.540952
ENSMUSG00000029563	179.91	-0.898249	0.358869	-2.503	0.0123146	0.540952
ENSMUSG00000029826	1697.65	-0.600236	0.240999	-2.49061	0.0127523	0.540952
ENSMUSG00000053004	9.09042	2.09249	0.838845	2.49449	0.012614	0.540952
ENSMUSG00000016487	2663.59	-0.748708	0.299308	-2.50146	0.0123681	0.540952
ENSMUSG00000049092	158.438	-1.32969	0.533071	-2.49439	0.0126173	0.540952
ENSMUSG00000021567	1009.86	0.842432	0.336764	2.50155	0.0123651	0.540952
ENSMUSG00000066363	31.078	-1.57229	0.629679	-2.49697	0.012526	0.540952
ENSMUSG00000095700	6.03003	3.33866	1.33837	2.49457	0.0126112	0.540952
ENSMUSG00000022305	1914.89	0.716243	0.287552	2.49083	0.0127445	0.540952
ENSMUSG00000046598	351.266	-0.856531	0.343039	-2.49689	0.0125288	0.540952
ENSMUSG00000022770	1451.77	-0.91384	0.366511	-2.49335	0.0126544	0.540952
ENSMUSG00000023942	1550.5	0.599884	0.240758	2.49164	0.0127154	0.540952
ENSMUSG00000024054	485.674	-0.668992	0.267779	-2.4983	0.0124791	0.540952
ENSMUSG00000034842	653.185	0.97924	0.393745	2.48699	0.012883	0.540988
ENSMUSG00000033730	90.1319	-1.44169	0.579629	-2.48727	0.0128727	0.540988
ENSMUSG00000020886	240.157	1.12518	0.45255	2.4863	0.0129079	0.540988
ENSMUSG00000021260	846.875	-0.834509	0.335333	-2.4886	0.0128246	0.540988
ENSMUSG00000022283	6962.4	-0.61498	0.24707	-2.48909	0.0128071	0.540988
ENSMUSG00000033883	158.751	-0.81328	0.327393	-2.48411	0.0129876	0.541083
ENSMUSG00000027782	1383.95	-0.759775	0.305766	-2.48482	0.0129616	0.541083
ENSMUSG00000032261	180.319	0.911405	0.366957	2.48369	0.0130031	0.541083
ENSMUSG00000021928	458.448	0.755262	0.304512	2.48024	0.0131294	0.541183
ENSMUSG00000046402	593.64	0.900986	0.362899	2.48275	0.0130374	0.541183
ENSMUSG00000021497	538.121	0.508328	0.204899	2.48087	0.0131062	0.541183
ENSMUSG00000103897	50.2781	2.41708	0.974305	2.48082	0.0131081	0.541183
ENSMUSG00000078503	66.2965	-1.9118	0.772182	-2.47584	0.0132925	0.542786
ENSMUSG00000048450	102.522	1.01439	0.409664	2.47615	0.0132807	0.542786
ENSMUSG00000025492	2506.44	0.558096	0.225216	2.47804	0.0132106	0.542786
ENSMUSG00000054013	91.7469	-1.83519	0.741183	-2.47603	0.0132851	0.542786
ENSMUSG00000027770	840.062	-0.752854	0.304298	-2.47407	0.0133584	0.544208
ENSMUSG00000028591	7.35696	2.85782	1.15675	2.47057	0.01349	0.54575
ENSMUSG00000031934	543.733	0.681993	0.275918	2.47172	0.0134463	0.54575
ENSMUSG00000068036	1802.57	-0.610904	0.247235	-2.47095	0.0134756	0.54575
ENSMUSG00000004031	95.7228	1.53763	0.623547	2.46594	0.0136655	0.547533
ENSMUSG00000027796	34.4829	-1.92999	0.78239	-2.46679	0.013633	0.547533
ENSMUSG00000056071	121.618	-1.68973	0.68612	-2.46273	0.0137882	0.547533
ENSMUSG00000044288	46.8839	-1.18224	0.479151	-2.46737	0.013611	0.547533
ENSMUSG00000034401	622.604	-0.546015	0.221759	-2.46219	0.013809	0.547533
ENSMUSG00000092232	23.8205	-1.6416	0.666772	-2.46201	0.013816	0.547533
ENSMUSG00000035799	111.678	1.06215	0.4311	2.46381	0.013747	0.547533
ENSMUSG00000054855	36.2553	-1.66373	0.674744	-2.46572	0.0136738	0.547533
ENSMUSG00000095990	21.4577	-1.69939	0.690213	-2.46213	0.0138115	0.547533
ENSMUSG00000041120	2032.27	0.73133	0.297385	2.4592	0.0139245	0.550391
ENSMUSG00000030180	807.849	-0.751066	0.305495	-2.45852	0.0139511	0.550391
ENSMUSG00000026657	1891.66	-0.784699	0.320233	-2.4504	0.0142697	0.553728
ENSMUSG00000027188	102.396	1.10595	0.451448	2.44979	0.0142941	0.553728
ENSMUSG00000023393	185.495	-0.96982	0.396244	-2.44753	0.0143837	0.553728
ENSMUSG00000033777	1543.62	0.65233	0.266778	2.44521	0.0144766	0.553728
ENSMUSG00000028053	1036.76	-0.870172	0.355992	-2.44436	0.0145109	0.553728
ENSMUSG00000035407	299.937	1.62565	0.664338	2.44702	0.0144041	0.553728
ENSMUSG00000029032	639.436	0.589916	0.240624	2.45161	0.0142218	0.553728
ENSMUSG00000002944	5699.92	0.796942	0.325557	2.44794	0.0143677	0.553728
ENSMUSG00000053470	1559.03	-0.781714	0.319658	-2.44547	0.0144662	0.553728
ENSMUSG00000060733	778.834	-0.515259	0.210681	-2.44568	0.0144577	0.553728
ENSMUSG00000035164	210.626	-0.938463	0.383101	-2.44965	0.0142996	0.553728
ENSMUSG00000021699	135.456	-0.702226	0.287263	-2.44454	0.0145038	0.553728
ENSMUSG00000003546	1075.02	0.644848	0.262854	2.45325	0.014157	0.553728
ENSMUSG00000043740	500.56	0.817259	0.333013	2.45414	0.0141223	0.553728
ENSMUSG00000045903	20.4184	1.75277	0.716966	2.4447	0.0144971	0.553728
ENSMUSG00000016940	858.649	0.538361	0.220343	2.44329	0.0145541	0.554164
ENSMUSG00000001131	742.099	1.12427	0.460967	2.43893	0.0147307	0.554847
ENSMUSG00000028583	1452.21	0.637287	0.26117	2.44012	0.0146823	0.554847
ENSMUSG00000039738	416.038	-0.774938	0.317539	-2.44045	0.0146689	0.554847
ENSMUSG00000022661	2121.07	0.591714	0.2426	2.43905	0.014726	0.554847
ENSMUSG00000038903	13.5654	2.31717	0.949139	2.44134	0.0146329	0.554847
ENSMUSG00000118346	460.026	0.717151	0.294153	2.43802	0.014768	0.555054
ENSMUSG00000020493	128.774	-0.843696	0.346547	-2.43458	0.0149093	0.556941
ENSMUSG00000023940	52.026	-0.967712	0.397356	-2.43538	0.0148762	0.556941
ENSMUSG00000061132	640.648	0.873671	0.358876	2.43447	0.0149138	0.556941
ENSMUSG00000096461	4.88801	5.61587	2.30817	2.43304	0.0149725	0.557941
ENSMUSG00000078185	146.949	-0.849106	0.349459	-2.42977	0.0151083	0.561805
ENSMUSG00000040322	873.763	-0.966517	0.398855	-2.42323	0.0153833	0.563694
ENSMUSG00000029436	147.817	1.31878	0.543653	2.42577	0.0152758	0.563694
ENSMUSG00000030126	509.378	-0.495907	0.204615	-2.42361	0.0153672	0.563694
ENSMUSG00000060459	42.6826	1.84223	0.760248	2.42319	0.0153849	0.563694
ENSMUSG00000033825	48.1872	2.38707	0.984815	2.42388	0.0153556	0.563694
ENSMUSG00000043939	37.0138	1.23802	0.510575	2.42475	0.015319	0.563694
ENSMUSG00000024990	11.5825	2.06746	0.852379	2.42551	0.0152868	0.563694
ENSMUSG00000066442	296.332	0.735919	0.303911	2.4215	0.0154567	0.565138
ENSMUSG00000082062	28.1334	1.38125	0.570772	2.41997	0.015522	0.566341
ENSMUSG00000046879	1273.06	-0.944055	0.390366	-2.41839	0.0155894	0.566437
ENSMUSG00000033278	4147.03	-1.15385	0.476972	-2.41911	0.0155585	0.566437
ENSMUSG00000041926	734.916	0.804922	0.333415	2.41418	0.0157708	0.567154
ENSMUSG00000029673	289.433	-0.696908	0.28858	-2.41495	0.0157372	0.567154
ENSMUSG00000090467	5.17363	3.75962	1.55758	2.41375	0.0157893	0.567154
ENSMUSG00000020121	620.063	-0.652774	0.270477	-2.41341	0.0158039	0.567154
ENSMUSG00000032254	97.3554	-0.752757	0.311619	-2.41563	0.015708	0.567154
ENSMUSG00000024737	3012.4	0.626695	0.259595	2.41412	0.0157732	0.567154
ENSMUSG00000074182	271.301	-0.599162	0.248442	-2.41168	0.0158794	0.568697
ENSMUSG00000104693	48.427	-1.39323	0.578326	-2.40907	0.0159934	0.570442
ENSMUSG00000105957	37.1689	-1.11598	0.463183	-2.40938	0.0159797	0.570442
ENSMUSG00000068758	2238.33	0.800065	0.332255	2.40799	0.0160408	0.570967
ENSMUSG00000049608	8.51721	2.59566	1.08174	2.39953	0.016416	0.571519
ENSMUSG00000042207	494.737	-0.55197	0.229752	-2.40245	0.0162855	0.571519
ENSMUSG00000035476	230.908	-0.796325	0.331602	-2.40145	0.0163304	0.571519
ENSMUSG00000028393	889.738	0.648651	0.26987	2.40357	0.0162359	0.571519
ENSMUSG00000036667	1010.1	-0.605812	0.25226	-2.40154	0.0163263	0.571519
ENSMUSG00000034957	1653.01	0.851708	0.354468	2.40278	0.0162712	0.571519
ENSMUSG00000030701	118.823	1.32949	0.553144	2.40352	0.0162381	0.571519
ENSMUSG00000030688	75.6154	1.08095	0.45042	2.39986	0.0164012	0.571519
ENSMUSG00000032589	283.886	0.694807	0.288717	2.40653	0.0161047	0.571519
ENSMUSG00000018585	1017.22	0.540979	0.225424	2.39983	0.0164027	0.571519
ENSMUSG00000094322	6.60039	5.05826	2.10677	2.40096	0.0163522	0.571519
ENSMUSG00000041607	336.97	0.734201	0.306152	2.39816	0.0164778	0.572529
ENSMUSG00000027469	262.257	-0.824144	0.344031	-2.39555	0.0165953	0.57331
ENSMUSG00000022698	2160.43	-0.571233	0.238451	-2.39559	0.0165934	0.57331
ENSMUSG00000024696	332.268	0.847835	0.353931	2.39548	0.0165987	0.57331
ENSMUSG00000032089	800.721	0.843849	0.352682	2.39266	0.0167267	0.576593
ENSMUSG00000007379	148.245	-0.634375	0.265559	-2.38883	0.0169021	0.577128
ENSMUSG00000003363	23948	0.6184	0.25878	2.38968	0.0168632	0.577128
ENSMUSG00000034932	492.19	0.494417	0.207203	2.38615	0.0170259	0.577128
ENSMUSG00000060019	404.961	0.788221	0.330368	2.38589	0.017038	0.577128
ENSMUSG00000021846	237.033	0.755251	0.316207	2.38847	0.0169186	0.577128
ENSMUSG00000022090	214.73	0.933438	0.391238	2.38586	0.0170394	0.577128
ENSMUSG00000023904	880.945	0.644735	0.270159	2.3865	0.0170095	0.577128
ENSMUSG00000117789	34.1752	-1.98567	0.832019	-2.38657	0.0170062	0.577128
ENSMUSG00000065087	23.2146	2.11511	0.886417	2.38613	0.0170266	0.577128
ENSMUSG00000079110	28.555	2.70377	1.13577	2.38057	0.0172861	0.578405
ENSMUSG00000033502	560.277	-0.690342	0.290211	-2.37876	0.0173708	0.578405
ENSMUSG00000029669	124.519	-0.867248	0.364094	-2.38193	0.0172221	0.578405
ENSMUSG00000050708	151663	0.620069	0.26013	2.38369	0.0171402	0.578405
ENSMUSG00000009545	72.4753	0.880692	0.370066	2.37982	0.017321	0.578405
ENSMUSG00000015013	740.947	0.611524	0.257086	2.37868	0.017375	0.578405
ENSMUSG00000048895	52.5702	-0.934531	0.392557	-2.38063	0.0172831	0.578405
ENSMUSG00000111942	216.959	-0.999406	0.419835	-2.38047	0.0172903	0.578405
ENSMUSG00000022686	31.54	-2.07543	0.872277	-2.37932	0.0173444	0.578405
ENSMUSG00000038721	31.9617	2.56475	1.07868	2.37768	0.0174222	0.578873
ENSMUSG00000109973	13.1302	-2.36684	0.996114	-2.37608	0.0174978	0.579241
ENSMUSG00000044986	560.886	1.02655	0.432044	2.37604	0.0174995	0.579241
ENSMUSG00000080888	8.55639	-2.02134	0.851275	-2.37449	0.0175733	0.579488
ENSMUSG00000022094	2732.15	-0.870764	0.366709	-2.37453	0.0175711	0.579488
ENSMUSG00000026840	16.1137	-1.96238	0.82695	-2.37303	0.017643	0.579599
ENSMUSG00000028126	1210.63	-0.710402	0.299336	-2.37326	0.0176317	0.579599
ENSMUSG00000070469	31.988	1.62564	0.685342	2.37201	0.0176914	0.580098
ENSMUSG00000041303	353.918	-0.575373	0.242683	-2.37089	0.0177454	0.580778
ENSMUSG00000038028	620.416	-0.523181	0.220824	-2.36922	0.0178256	0.582314
ENSMUSG00000034109	826.121	-0.842078	0.356262	-2.36365	0.0180961	0.582732
ENSMUSG00000045318	110.95	1.28857	0.54499	2.36438	0.0180601	0.582732
ENSMUSG00000029535	329.654	0.559441	0.236598	2.36452	0.0180532	0.582732
ENSMUSG00000047085	80.3131	1.67602	0.708854	2.36442	0.0180585	0.582732
ENSMUSG00000038086	51.3028	2.10328	0.889972	2.36331	0.0181125	0.582732
ENSMUSG00000049076	1344.58	-0.612547	0.259141	-2.36376	0.0180907	0.582732
ENSMUSG00000034382	41.609	1.07197	0.452712	2.36788	0.0178904	0.582732
ENSMUSG00000085939	2696.53	0.628128	0.265349	2.36718	0.0179242	0.582732
ENSMUSG00000075289	127.283	0.664458	0.281219	2.36278	0.0181385	0.582732
ENSMUSG00000075316	19.0415	1.54831	0.656285	2.35921	0.018314	0.584785
ENSMUSG00000042216	62.7965	1.76565	0.748141	2.36005	0.0182726	0.584785
ENSMUSG00000047773	190.937	-2.53262	1.07371	-2.35876	0.0183362	0.584785
ENSMUSG00000044645	141.747	-0.899709	0.381318	-2.35947	0.018301	0.584785
ENSMUSG00000027109	762.723	-0.647029	0.274998	-2.35285	0.01863	0.586937
ENSMUSG00000081344	369.391	0.621271	0.26407	2.35268	0.0186388	0.586937
ENSMUSG00000028434	565.156	0.532745	0.226347	2.35366	0.0185894	0.586937
ENSMUSG00000083679	369.353	0.717268	0.304571	2.35501	0.0185224	0.586937
ENSMUSG00000078853	500.272	-1.20794	0.513255	-2.35349	0.0185981	0.586937
ENSMUSG00000000753	1841.3	0.967574	0.410808	2.3553	0.018508	0.586937
ENSMUSG00000020635	190.831	0.64446	0.273485	2.35648	0.0184493	0.586937
ENSMUSG00000004364	974.575	-0.828335	0.352367	-2.35077	0.0187344	0.587793
ENSMUSG00000045867	166.795	0.642381	0.27325	2.35089	0.0187285	0.587793
ENSMUSG00000032268	11.4625	2.06135	0.877134	2.3501	0.0187686	0.587793
ENSMUSG00000048752	22.9001	1.41085	0.600498	2.34946	0.0188005	0.587793
ENSMUSG00000031842	20.2851	1.57267	0.669576	2.34875	0.0188364	0.587865
ENSMUSG00000074656	1592.67	-0.714391	0.304572	-2.34556	0.0189987	0.589693
ENSMUSG00000104031	7.39324	-2.34233	1.00001	-2.34231	0.0191649	0.589693
ENSMUSG00000027692	557.148	-0.828703	0.353355	-2.34524	0.0190149	0.589693
ENSMUSG00000027823	749.114	-0.72198	0.307692	-2.34644	0.0189538	0.589693
ENSMUSG00000041313	1255.57	-0.79024	0.337119	-2.3441	0.0190732	0.589693
ENSMUSG00000019854	778.552	-0.636338	0.271572	-2.34317	0.0191207	0.589693
ENSMUSG00000035964	61.5181	1.80908	0.772253	2.3426	0.01915	0.589693
ENSMUSG00000020598	3873.49	-0.790998	0.337569	-2.34322	0.0191181	0.589693
ENSMUSG00000038607	855.58	0.65758	0.28127	2.3379	0.0193925	0.595648
ENSMUSG00000040078	74.2051	-1.14085	0.488234	-2.33668	0.0194559	0.596547
ENSMUSG00000053289	108.581	-1.16708	0.499979	-2.33426	0.0195823	0.599369
ENSMUSG00000054675	316.206	1.29091	0.55344	2.33252	0.0196732	0.600825
ENSMUSG00000049470	1934.97	-0.579628	0.24855	-2.33204	0.0196986	0.600825
ENSMUSG00000030254	188.933	-0.945136	0.405679	-2.32976	0.0198186	0.603433
ENSMUSG00000059498	2766.11	0.768402	0.33054	2.32469	0.0200888	0.6059
ENSMUSG00000054510	94.7446	1.12937	0.48589	2.32433	0.0201077	0.6059
ENSMUSG00000042312	861.477	0.554622	0.238608	2.32441	0.0201035	0.6059
ENSMUSG00000068890	5.07876	5.66794	2.4371	2.32569	0.020035	0.6059
ENSMUSG00000094613	22.4805	-2.23616	0.961695	-2.32523	0.0200599	0.6059
ENSMUSG00000095442	7.60572	2.66632	1.14684	2.32493	0.0200759	0.6059
ENSMUSG00000068876	62.1724	1.08645	0.467753	2.32271	0.0201949	0.60748
ENSMUSG00000023279	58.0398	1.26026	0.543082	2.32057	0.0203099	0.608786
ENSMUSG00000073060	48.5128	-0.975836	0.420625	-2.31996	0.0203428	0.608786
ENSMUSG00000074059	20.4566	1.5811	0.681242	2.32091	0.0202917	0.608786
ENSMUSG00000023094	93.6548	1.0221	0.441597	2.31454	0.0206381	0.609174
ENSMUSG00000028367	5935.42	0.560822	0.24243	2.31333	0.0207043	0.609174
ENSMUSG00000013736	346.384	-0.728101	0.314427	-2.31564	0.0205777	0.609174
ENSMUSG00000002980	609.063	0.851721	0.36746	2.31786	0.0204569	0.609174
ENSMUSG00000043943	309.265	1.18698	0.512224	2.31731	0.0204868	0.609174
ENSMUSG00000022369	182.012	-0.697042	0.301258	-2.31377	0.0206802	0.609174
ENSMUSG00000022868	12.4184	3.46833	1.49841	2.31467	0.020631	0.609174
ENSMUSG00000033149	196.107	-0.787289	0.339887	-2.31633	0.0205404	0.609174
ENSMUSG00000024427	442.092	-1.14369	0.493655	-2.31678	0.0205156	0.609174
ENSMUSG00000024766	276.877	-0.580935	0.250866	-2.31572	0.0205736	0.609174
ENSMUSG00000038861	1208.87	-0.474537	0.20535	-2.31087	0.0208403	0.609475
ENSMUSG00000102780	40.5228	-1.56323	0.67707	-2.30882	0.0209538	0.609475
ENSMUSG00000041117	102.583	1.03293	0.446716	2.31226	0.0207631	0.609475
ENSMUSG00000025389	21.0708	5.22751	2.26321	2.30977	0.0209007	0.609475
ENSMUSG00000065037	1237.81	1.22837	0.531756	2.31003	0.0208865	0.609475
ENSMUSG00000021379	204.828	0.699382	0.302929	2.30873	0.0209587	0.609475
ENSMUSG00000064382	7.89953	3.28462	1.4213	2.31099	0.0208332	0.609475
ENSMUSG00000027668	879.826	-0.61449	0.266355	-2.30703	0.0210532	0.609842
ENSMUSG00000029684	861.995	-0.724923	0.314173	-2.3074	0.0210326	0.609842
ENSMUSG00000048978	38.8779	-2.01487	0.873516	-2.30662	0.021076	0.609842
ENSMUSG00000069495	307.703	-0.624049	0.271158	-2.30142	0.0213678	0.611239
ENSMUSG00000031309	2141.77	-0.621184	0.270497	-2.29645	0.02165	0.611239
ENSMUSG00000049775	8168.7	0.604791	0.263282	2.29712	0.021612	0.611239
ENSMUSG00000037730	277.912	-0.539328	0.234207	-2.30279	0.0212909	0.611239
ENSMUSG00000028843	3635.15	0.67849	0.294525	2.30368	0.0212408	0.611239
ENSMUSG00000050856	604.036	0.614691	0.267185	2.30062	0.0214134	0.611239
ENSMUSG00000001802	103.353	1.11145	0.483732	2.29766	0.0215811	0.611239
ENSMUSG00000019539	1050.82	0.848859	0.369714	2.29599	0.0216767	0.611239
ENSMUSG00000033624	251.431	-0.642112	0.279665	-2.29601	0.0216754	0.611239
ENSMUSG00000032481	905.079	-0.578773	0.251611	-2.30027	0.0214331	0.611239
ENSMUSG00000069873	11.2525	-2.06482	0.898117	-2.29905	0.021502	0.611239
ENSMUSG00000020954	696.952	-0.69784	0.303956	-2.29586	0.0216838	0.611239
ENSMUSG00000056069	433.951	0.714553	0.310827	2.29888	0.0215117	0.611239
ENSMUSG00000049521	777.521	0.812635	0.353383	2.29958	0.0214718	0.611239
ENSMUSG00000067931	197.352	-1.11887	0.486782	-2.29851	0.0215328	0.611239
ENSMUSG00000097440	18.1784	1.61907	0.704282	2.2989	0.0215107	0.611239
ENSMUSG00000039844	3730.7	-0.87067	0.380067	-2.29083	0.021973	0.611545
ENSMUSG00000025037	1597.17	0.664451	0.289675	2.29379	0.0218028	0.611545
ENSMUSG00000082381	5.4605	-3.86645	1.6877	-2.29096	0.0219658	0.611545
ENSMUSG00000041827	63.504	0.893983	0.390509	2.28927	0.0220634	0.611545
ENSMUSG00000059518	549.045	0.569288	0.248542	2.29051	0.021992	0.611545
ENSMUSG00000029787	549.422	-0.513449	0.223953	-2.29266	0.0218673	0.611545
ENSMUSG00000049723	12528.7	1.22179	0.532479	2.29454	0.0217598	0.611545
ENSMUSG00000076652	44.5334	2.18899	0.956164	2.28934	0.0220594	0.611545
ENSMUSG00000097119	217.222	-0.594605	0.259257	-2.2935	0.0218193	0.611545
ENSMUSG00000068606	15.375	-2.98731	1.30508	-2.289	0.0220796	0.611545
ENSMUSG00000038155	2229.33	0.68296	0.298241	2.28996	0.0220235	0.611545
ENSMUSG00000026618	1168.31	-0.669727	0.293878	-2.27893	0.0226714	0.612909
ENSMUSG00000027306	96.0165	-1.09167	0.479089	-2.27865	0.022688	0.612909
ENSMUSG00000037217	24.268	1.41347	0.620485	2.27802	0.0227256	0.612909
ENSMUSG00000090122	44.3171	1.6827	0.73676	2.28392	0.0223763	0.612909
ENSMUSG00000042035	789.699	-0.576648	0.252864	-2.28047	0.0225798	0.612909
ENSMUSG00000028756	3818.8	0.508285	0.223087	2.27842	0.0227018	0.612909
ENSMUSG00000056413	382.783	0.82576	0.361387	2.28497	0.0223143	0.612909
ENSMUSG00000009376	6690.67	-0.537644	0.235863	-2.27948	0.0226384	0.612909
ENSMUSG00000094420	104.187	1.65957	0.726129	2.28551	0.022283	0.612909
ENSMUSG00000059654	27.7742	1.45167	0.63614	2.282	0.0224894	0.612909
ENSMUSG00000033585	33.823	1.2075	0.530171	2.27756	0.0227528	0.612909
ENSMUSG00000021607	346.106	0.624252	0.273501	2.28245	0.0224629	0.612909
ENSMUSG00000020627	371.618	-0.734891	0.322424	-2.27927	0.0226511	0.612909
ENSMUSG00000032501	587.867	-0.710747	0.311576	-2.28113	0.0225405	0.612909
ENSMUSG00000022986	4.57341	-5.81188	2.54384	-2.28469	0.022331	0.612909
ENSMUSG00000022816	2342.44	0.70169	0.308105	2.27744	0.0227601	0.612909
ENSMUSG00000102440	152.66	-1.51764	0.665079	-2.28189	0.0224956	0.612909
ENSMUSG00000025068	1329.99	0.579581	0.253969	2.28209	0.0224837	0.612909
ENSMUSG00000051177	47.6926	-1.42425	0.625996	-2.27518	0.0228953	0.61356
ENSMUSG00000027894	22908	-0.796693	0.350157	-2.27525	0.022891	0.61356
ENSMUSG00000008090	339.673	0.761741	0.334963	2.2741	0.0229598	0.61356
ENSMUSG00000019987	4.95212	3.03478	1.33433	2.27438	0.0229431	0.61356
ENSMUSG00000086677	13.4279	2.5382	1.11559	2.2752	0.0228937	0.61356
ENSMUSG00000045165	176.774	0.796757	0.350776	2.27141	0.0231221	0.616955
ENSMUSG00000059824	718.994	1.00014	0.440525	2.27033	0.0231873	0.616964
ENSMUSG00000022789	1143.72	-0.716393	0.315558	-2.27024	0.0231931	0.616964
ENSMUSG00000025952	5.66854	4.82972	2.13047	2.26698	0.0233916	0.619418
ENSMUSG00000026596	1531.78	-1.08591	0.478826	-2.26786	0.0233379	0.619418
ENSMUSG00000113311	15.0015	2.50655	1.1055	2.26734	0.0233694	0.619418
ENSMUSG00000026131	5738.79	-0.701202	0.30958	-2.26501	0.0235118	0.619419
ENSMUSG00000004633	56.9486	0.956625	0.422293	2.26531	0.0234934	0.619419
ENSMUSG00000007653	12.9114	-1.53158	0.676296	-2.26466	0.0235334	0.619419
ENSMUSG00000018752	854.608	0.708253	0.312731	2.26474	0.0235288	0.619419
ENSMUSG00000111933	16.0468	-1.77287	0.783045	-2.26407	0.0235697	0.61944
ENSMUSG00000026437	1491.95	0.694429	0.306883	2.26285	0.0236452	0.620491
ENSMUSG00000044576	27.3102	-1.51096	0.667899	-2.26225	0.0236817	0.620518
ENSMUSG00000040351	775.717	-0.669321	0.295994	-2.26126	0.0237431	0.620726
ENSMUSG00000022199	3350.61	0.874734	0.386883	2.26098	0.0237607	0.620726
ENSMUSG00000102336	71.6118	-1.16332	0.515999	-2.2545	0.0241645	0.623306
ENSMUSG00000026126	170.555	0.773578	0.342781	2.25677	0.0240224	0.623306
ENSMUSG00000026107	541.271	-0.609657	0.270448	-2.25425	0.0241804	0.623306
ENSMUSG00000028407	49.0526	0.930219	0.412556	2.25477	0.0241478	0.623306
ENSMUSG00000063694	621.869	-0.571524	0.253452	-2.25497	0.0241355	0.623306
ENSMUSG00000052212	38.5448	-1.53717	0.680857	-2.2577	0.0239641	0.623306
ENSMUSG00000076934	99.7621	3.48987	1.54722	2.25557	0.0240975	0.623306
ENSMUSG00000069743	50.2211	-1.00147	0.443964	-2.25574	0.0240866	0.623306
ENSMUSG00000024678	90.4009	0.931296	0.412677	2.25672	0.0240257	0.623306
ENSMUSG00000027189	2005.59	-0.419009	0.186061	-2.252	0.0243223	0.623859
ENSMUSG00000003032	425.313	-1.26181	0.560396	-2.25165	0.0243447	0.623859
ENSMUSG00000028398	321.569	0.588146	0.261065	2.25287	0.0242673	0.623859
ENSMUSG00000032744	278.001	0.72555	0.322182	2.25199	0.0243229	0.623859
ENSMUSG00000078671	843.521	-0.601255	0.267425	-2.24831	0.0245563	0.627051
ENSMUSG00000021730	134.414	-1.26637	0.563152	-2.24872	0.0245306	0.627051
ENSMUSG00000024122	984.801	-0.573435	0.255088	-2.24799	0.0245769	0.627051
ENSMUSG00000026228	136.674	1.20451	0.536957	2.24321	0.0248835	0.627726
ENSMUSG00000070504	5.93926	3.97996	1.7751	2.2421	0.024955	0.627726
ENSMUSG00000017999	555.964	-0.64006	0.28556	-2.24142	0.0249987	0.627726
ENSMUSG00000035246	109.495	-0.919256	0.409266	-2.24611	0.024697	0.627726
ENSMUSG00000044098	292.417	-0.708519	0.316132	-2.24121	0.0250124	0.627726
ENSMUSG00000003812	760.5	0.82283	0.367053	2.24172	0.0249794	0.627726
ENSMUSG00000048732	69.3164	-0.778398	0.347194	-2.24197	0.0249634	0.627726
ENSMUSG00000034675	264.784	0.701321	0.312869	2.24158	0.0249887	0.627726
ENSMUSG00000062078	3043.05	-0.620956	0.276705	-2.24411	0.0248252	0.627726
ENSMUSG00000006740	1682.33	-0.696085	0.3106	-2.2411	0.0250196	0.627726
ENSMUSG00000051242	65.5261	1.06446	0.474573	2.24299	0.0248975	0.627726
ENSMUSG00000052026	141.766	1.42155	0.634373	2.24087	0.0250343	0.627726
ENSMUSG00000116597	12.4888	-1.97841	0.883246	-2.23993	0.0250954	0.628357
ENSMUSG00000057914	53.6553	-3.91632	1.75213	-2.23518	0.0254055	0.630211
ENSMUSG00000038011	18.4093	-1.54344	0.691204	-2.23298	0.0255503	0.630211
ENSMUSG00000093639	16.1269	5.50343	2.46403	2.23351	0.0255153	0.630211
ENSMUSG00000110723	5.89357	-3.21566	1.43878	-2.235	0.0254175	0.630211
ENSMUSG00000033763	1638.64	0.752263	0.336579	2.23503	0.0254156	0.630211
ENSMUSG00000036777	345.466	-0.927853	0.415075	-2.23539	0.0253919	0.630211
ENSMUSG00000035910	216.164	-2.31456	1.03664	-2.23274	0.0255662	0.630211
ENSMUSG00000062382	12027.3	0.729283	0.326536	2.23339	0.0255229	0.630211
ENSMUSG00000034362	6.08652	4.93639	2.20827	2.23541	0.0253905	0.630211
ENSMUSG00000022812	2232.8	-0.671308	0.300647	-2.23287	0.0255573	0.630211
ENSMUSG00000024925	177.816	0.637079	0.285285	2.23313	0.0255404	0.630211
ENSMUSG00000025494	90.0187	0.908463	0.407124	2.23142	0.0256535	0.630586
ENSMUSG00000034006	560.285	0.601134	0.269357	2.23173	0.0256326	0.630586
ENSMUSG00000038765	99.8942	-3.26501	1.46417	-2.22994	0.0257513	0.631305
ENSMUSG00000026827	506.364	-0.692692	0.311214	-2.22577	0.0260293	0.631305
ENSMUSG00000037270	1071.07	-0.814242	0.365716	-2.22643	0.0259853	0.631305
ENSMUSG00000044864	1162.38	-0.603207	0.271008	-2.22579	0.0260283	0.631305
ENSMUSG00000028020	3669.28	-0.769658	0.34555	-2.22734	0.0259245	0.631305
ENSMUSG00000041977	2969.14	-0.541731	0.243559	-2.22423	0.0261331	0.631305
ENSMUSG00000001052	1694.39	-0.693852	0.311866	-2.22484	0.0260919	0.631305
ENSMUSG00000104713	77.1891	-1.49469	0.671487	-2.22594	0.0260183	0.631305
ENSMUSG00000019054	3105.31	0.670207	0.300791	2.22814	0.0258709	0.631305
ENSMUSG00000014633	127.923	0.690506	0.310303	2.22527	0.0260634	0.631305
ENSMUSG00000072596	23.7877	1.30781	0.587461	2.2262	0.0260008	0.631305
ENSMUSG00000075707	42.3447	1.29979	0.584453	2.22394	0.0261523	0.631305
ENSMUSG00000046201	852.255	-0.653258	0.293215	-2.22791	0.0258865	0.631305
ENSMUSG00000050064	148.79	-0.86139	0.387458	-2.22318	0.0262037	0.631672
ENSMUSG00000027739	677.076	-0.63873	0.287473	-2.22188	0.0262914	0.631871
ENSMUSG00000095588	171.198	0.81354	0.366484	2.21985	0.0264289	0.631871
ENSMUSG00000007872	404.848	0.649444	0.292327	2.22164	0.0263079	0.631871
ENSMUSG00000038552	73.8947	1.32263	0.595782	2.21999	0.0264194	0.631871
ENSMUSG00000037712	1564.73	-0.64555	0.290745	-2.22033	0.0263966	0.631871
ENSMUSG00000014294	1246.76	0.499197	0.224858	2.22005	0.0264153	0.631871
ENSMUSG00000109224	23.8811	1.29188	0.582476	2.21791	0.0265609	0.634159
ENSMUSG00000038495	969.851	-0.710327	0.320722	-2.21477	0.0267757	0.636675
ENSMUSG00000030353	158.631	-1.12972	0.51	-2.21514	0.0267503	0.636675
ENSMUSG00000020641	263.103	-0.737944	0.333248	-2.2144	0.0268015	0.636675
ENSMUSG00000024085	2632.16	-0.734388	0.331683	-2.21412	0.0268202	0.636675
ENSMUSG00000024500	16.1764	1.72536	0.779395	2.21371	0.0268484	0.636675
ENSMUSG00000054545	149.137	0.982843	0.44409	2.21316	0.0268864	0.636713
ENSMUSG00000000266	682.723	-0.826435	0.373739	-2.21127	0.0270175	0.638951
ENSMUSG00000105504	78.7454	-1.00226	0.453641	-2.20936	0.0271497	0.63932
ENSMUSG00000021363	43.5111	0.975059	0.441417	2.20893	0.0271794	0.63932
ENSMUSG00000035133	368	-0.719484	0.325538	-2.21014	0.0270954	0.63932
ENSMUSG00000022533	1459.54	-0.705762	0.319495	-2.20899	0.0271753	0.63932
ENSMUSG00000045319	29.5886	1.69596	0.769546	2.20384	0.0275357	0.643434
ENSMUSG00000051329	355.108	-0.614322	0.278881	-2.20281	0.0276083	0.643434
ENSMUSG00000027210	382.381	-0.557885	0.253267	-2.20275	0.027612	0.643434
ENSMUSG00000030798	1125.75	0.754784	0.342644	2.20282	0.0276073	0.643434
ENSMUSG00000021890	1924.23	-1.03739	0.470791	-2.20351	0.0275587	0.643434
ENSMUSG00000060639	53.7101	0.964408	0.437306	2.20534	0.0274302	0.643434
ENSMUSG00000062210	480.046	0.65757	0.298229	2.20492	0.02746	0.643434
ENSMUSG00000086196	19.0675	-1.85488	0.8444	-2.19668	0.0280433	0.646225
ENSMUSG00000016024	434.13	0.705528	0.321298	2.19587	0.0281016	0.646225
ENSMUSG00000047213	1549.63	-0.670812	0.305445	-2.19618	0.0280788	0.646225
ENSMUSG00000029616	3113.56	0.639563	0.291153	2.19665	0.0280453	0.646225
ENSMUSG00000030148	162.011	0.621799	0.282903	2.19793	0.0279544	0.646225
ENSMUSG00000030606	76.2481	0.863985	0.39323	2.19715	0.0280099	0.646225
ENSMUSG00000103593	40.303	-1.53827	0.700395	-2.19629	0.0280709	0.646225
ENSMUSG00000032334	1431.39	0.865963	0.394139	2.1971	0.0280133	0.646225
ENSMUSG00000118181	330.643	0.64346	0.293005	2.19607	0.0280869	0.646225
ENSMUSG00000118220	56.9297	0.884017	0.402168	2.19813	0.0279399	0.646225
ENSMUSG00000095571	18.7708	1.83923	0.837796	2.19532	0.0281409	0.646279
ENSMUSG00000040732	328.121	0.881057	0.401472	2.19457	0.0281948	0.646666
ENSMUSG00000117310	2820.49	-0.729911	0.334705	-2.18076	0.0292015	0.647621
ENSMUSG00000026581	101.193	-0.903833	0.416285	-2.17119	0.0299171	0.647621
ENSMUSG00000026579	9.79563	-2.09236	0.963916	-2.17068	0.029955	0.647621
ENSMUSG00000016239	240.44	-0.720965	0.332259	-2.16989	0.0300151	0.647621
ENSMUSG00000042473	255.057	-0.788644	0.362242	-2.17712	0.0294718	0.647621
ENSMUSG00000031352	285.135	-0.608885	0.279131	-2.18136	0.029157	0.647621
ENSMUSG00000025757	396.602	-0.670611	0.306703	-2.18652	0.0287777	0.647621
ENSMUSG00000063273	888.049	-0.689467	0.315024	-2.18861	0.0286249	0.647621
ENSMUSG00000105692	245.198	-0.574436	0.262548	-2.18793	0.0286746	0.647621
ENSMUSG00000105509	49.512	-0.849667	0.389851	-2.17947	0.029297	0.647621
ENSMUSG00000027957	808.441	-0.65071	0.2968	-2.19242	0.0283492	0.647621
ENSMUSG00000028152	766.951	-0.526283	0.241318	-2.18087	0.0291932	0.647621
ENSMUSG00000028470	457.064	0.592946	0.271543	2.18362	0.0289902	0.647621
ENSMUSG00000039611	76.2515	1.24511	0.569815	2.18512	0.0288801	0.647621
ENSMUSG00000086712	63.6286	0.841066	0.387447	2.17079	0.0299469	0.647621
ENSMUSG00000038827	320.552	-0.493302	0.225634	-2.18629	0.0287945	0.647621
ENSMUSG00000052117	18.6481	1.4658	0.674404	2.17347	0.0297451	0.647621
ENSMUSG00000013622	1213.95	0.585069	0.267335	2.18853	0.0286313	0.647621
ENSMUSG00000004951	319.232	0.713063	0.327631	2.17642	0.0295239	0.647621
ENSMUSG00000029778	231.759	0.676013	0.308446	2.19167	0.0284033	0.647621
ENSMUSG00000035125	243.464	-0.866329	0.399201	-2.17015	0.0299952	0.647621
ENSMUSG00000030114	6.42589	4.0873	1.87156	2.1839	0.0289698	0.647621
ENSMUSG00000001517	565.915	-0.827217	0.380555	-2.17371	0.0297267	0.647621
ENSMUSG00000002043	883.541	0.543743	0.250185	2.17336	0.0297532	0.647621
ENSMUSG00000003380	4323.44	0.733661	0.337543	2.17353	0.0297401	0.647621
ENSMUSG00000042423	2171.37	-0.646534	0.296368	-2.18153	0.0291444	0.647621
ENSMUSG00000007891	190803	0.675697	0.30862	2.18942	0.0285667	0.647621
ENSMUSG00000009292	29.9597	-1.28394	0.585856	-2.19157	0.0284106	0.647621
ENSMUSG00000014498	1713.2	-0.643221	0.293585	-2.19091	0.028458	0.647621
ENSMUSG00000089901	24.042	1.30571	0.596525	2.18886	0.0286067	0.647621
ENSMUSG00000005800	124.362	0.943931	0.434941	2.17025	0.0299879	0.647621
ENSMUSG00000033491	25.899	-2.37544	1.08729	-2.18475	0.0289075	0.647621
ENSMUSG00000010142	105.405	0.740338	0.340643	2.17335	0.0297536	0.647621
ENSMUSG00000020831	320.791	0.609796	0.279907	2.17856	0.0293641	0.647621
ENSMUSG00000018923	218.679	0.574989	0.262708	2.1887	0.0286187	0.647621
ENSMUSG00000038178	2429.59	0.589484	0.271227	2.17339	0.0297506	0.647621
ENSMUSG00000082272	10.3671	1.73564	0.795779	2.18105	0.0291795	0.647621
ENSMUSG00000021665	5908.74	0.875621	0.402481	2.17556	0.0295885	0.647621
ENSMUSG00000066491	18.1042	1.24866	0.574892	2.172	0.0298558	0.647621
ENSMUSG00000044217	87.7374	1.45118	0.665897	2.17928	0.0293108	0.647621
ENSMUSG00000023046	109.81	1.38125	0.633062	2.18186	0.0291201	0.647621
ENSMUSG00000039209	30.1926	1.65588	0.762064	2.17288	0.029789	0.647621
ENSMUSG00000033306	1243.05	-0.642025	0.294374	-2.18099	0.0291845	0.647621
ENSMUSG00000062082	262.581	0.827391	0.380084	2.17686	0.0294907	0.647621
ENSMUSG00000024208	1407.5	0.525382	0.240983	2.18016	0.0292455	0.647621
ENSMUSG00000024795	56.0718	-0.909751	0.417732	-2.17784	0.0294183	0.647621
ENSMUSG00000067279	40.4895	1.62429	0.74718	2.1739	0.0297127	0.647621
ENSMUSG00000025213	12.21	1.67699	0.766425	2.18807	0.0286646	0.647621
ENSMUSG00000000402	8.6651	-2.61715	1.20777	-2.16693	0.0302404	0.647922
ENSMUSG00000027680	1158.59	-0.545276	0.251442	-2.1686	0.0301133	0.647922
ENSMUSG00000030223	425.976	0.88663	0.409359	2.1659	0.0303191	0.647922
ENSMUSG00000032942	11.4659	-2.84679	1.3142	-2.16618	0.0302973	0.647922
ENSMUSG00000039697	339.57	-0.78504	0.362469	-2.16581	0.0303256	0.647922
ENSMUSG00000034880	212.462	0.629659	0.290628	2.16654	0.0302697	0.647922
ENSMUSG00000025648	405.861	0.557102	0.256868	2.16883	0.0300956	0.647922
ENSMUSG00000069729	879.791	-0.534889	0.246968	-2.16583	0.0303244	0.647922
ENSMUSG00000036698	7332.33	-0.456384	0.210993	-2.16303	0.0305392	0.651689
ENSMUSG00000024268	19.0719	1.29313	0.597987	2.16248	0.0305813	0.651792
ENSMUSG00000028082	552.033	-0.555333	0.257024	-2.16063	0.030724	0.654036
ENSMUSG00000053192	212.114	-0.835196	0.386975	-2.15827	0.030907	0.654742
ENSMUSG00000021258	597.072	-0.451743	0.209277	-2.15859	0.0308821	0.654742
ENSMUSG00000078937	137.488	-1.6027	0.742295	-2.15912	0.0308408	0.654742
ENSMUSG00000024989	88.7399	-0.738695	0.342089	-2.15936	0.0308219	0.654742
ENSMUSG00000045210	603.119	-0.59284	0.276694	-2.14258	0.0321467	0.654849
ENSMUSG00000027004	235.694	1.04416	0.487521	2.14177	0.0322118	0.654849
ENSMUSG00000027082	1012.17	-0.839953	0.390524	-2.15083	0.0314893	0.654849
ENSMUSG00000050199	160.75	-0.611695	0.285536	-2.14227	0.0321721	0.654849
ENSMUSG00000027379	96.8593	-0.870169	0.405247	-2.14725	0.0317731	0.654849
ENSMUSG00000048327	112.259	-0.728064	0.33895	-2.148	0.0317139	0.654849
ENSMUSG00000038844	667.464	-0.974425	0.454544	-2.14374	0.0320535	0.654849
ENSMUSG00000009876	54.5995	0.975204	0.452003	2.15752	0.0309654	0.654849
ENSMUSG00000073176	107.159	-0.730778	0.339206	-2.15438	0.0312103	0.654849
ENSMUSG00000069114	205.248	-0.753787	0.351945	-2.14177	0.0322118	0.654849
ENSMUSG00000028069	149.805	-0.941305	0.436597	-2.156	0.0310833	0.654849
ENSMUSG00000037348	984.124	0.593537	0.276534	2.14634	0.0318455	0.654849
ENSMUSG00000039252	106.728	1.43524	0.669157	2.14485	0.031965	0.654849
ENSMUSG00000034855	56.5724	-1.43373	0.66609	-2.15246	0.0313611	0.654849
ENSMUSG00000079652	7.78134	-2.18859	1.01736	-2.15124	0.0314571	0.654849
ENSMUSG00000053907	3128.14	-0.612262	0.28557	-2.144	0.0320327	0.654849
ENSMUSG00000030172	575.539	-0.722855	0.335734	-2.15306	0.0313139	0.654849
ENSMUSG00000080921	300.975	0.600701	0.279735	2.14739	0.0317621	0.654849
ENSMUSG00000038156	633.989	0.981394	0.45535	2.15525	0.0311422	0.654849
ENSMUSG00000030789	7878.22	0.68259	0.317964	2.14675	0.0318131	0.654849
ENSMUSG00000000154	55.3712	1.05898	0.494315	2.14231	0.0321683	0.654849
ENSMUSG00000004207	163933	0.596612	0.277563	2.14947	0.0315972	0.654849
ENSMUSG00000062991	674.967	-1.06322	0.494236	-2.15125	0.0314567	0.654849
ENSMUSG00000046844	150.666	2.38237	1.10831	2.14956	0.0315903	0.654849
ENSMUSG00000111027	28.0785	-1.28997	0.599139	-2.15304	0.0313152	0.654849
ENSMUSG00000032413	586.562	-0.652777	0.3043	-2.14518	0.0319387	0.654849
ENSMUSG00000019659	635.465	0.470778	0.218747	2.15215	0.0313853	0.654849
ENSMUSG00000057897	519.636	1.24039	0.57914	2.14177	0.0322117	0.654849
ENSMUSG00000006782	466.995	0.633554	0.294233	2.15324	0.0312998	0.654849
ENSMUSG00000021453	534.037	0.681733	0.316422	2.15451	0.0312005	0.654849
ENSMUSG00000064284	173.502	0.55994	0.260805	2.14697	0.0317958	0.654849
ENSMUSG00000022610	242.218	0.691802	0.322283	2.14657	0.0318278	0.654849
ENSMUSG00000033031	114.849	-0.912154	0.423374	-2.15449	0.0312018	0.654849
ENSMUSG00000061544	86.4571	-0.80388	0.375359	-2.14163	0.0322235	0.654849
ENSMUSG00000005871	1053.23	-0.641414	0.297706	-2.15452	0.0311996	0.654849
ENSMUSG00000064302	926.482	-0.485559	0.229182	-2.11867	0.0341187	0.655448
ENSMUSG00000026628	1719.11	0.736002	0.345428	2.13069	0.0331144	0.655448
ENSMUSG00000055371	1137.16	-0.597159	0.28193	-2.11811	0.0341657	0.655448
ENSMUSG00000027115	22.4486	-1.11768	0.526639	-2.12229	0.0338136	0.655448
ENSMUSG00000027365	1443.08	-0.557973	0.263392	-2.11841	0.0341403	0.655448
ENSMUSG00000048047	422.669	-0.624901	0.293007	-2.13271	0.0329482	0.655448
ENSMUSG00000050071	1304.35	0.855059	0.403615	2.1185	0.0341329	0.655448
ENSMUSG00000083646	192.621	-0.811253	0.380977	-2.1294	0.033221	0.655448
ENSMUSG00000040209	2203.78	-0.620238	0.291811	-2.12548	0.0335465	0.655448
ENSMUSG00000027808	3495.91	-0.647291	0.303773	-2.13084	0.0331024	0.655448
ENSMUSG00000091421	378.814	-1.04397	0.490495	-2.12839	0.0333044	0.655448
ENSMUSG00000027860	419.782	-0.557482	0.260721	-2.13823	0.0324977	0.655448
ENSMUSG00000028156	1159.03	-0.89475	0.419992	-2.1304	0.0331387	0.655448
ENSMUSG00000028273	1055.7	-0.659431	0.310733	-2.12218	0.0338229	0.655448
ENSMUSG00000039103	223.206	-0.843391	0.396783	-2.12557	0.0335387	0.655448
ENSMUSG00000060989	17.1663	1.75509	0.820841	2.13816	0.0325036	0.655448
ENSMUSG00000028487	416.565	-0.691736	0.32556	-2.12476	0.033607	0.655448
ENSMUSG00000084159	39.5216	1.0593	0.498847	2.1235	0.0337118	0.655448
ENSMUSG00000029484	1616.56	0.670461	0.315541	2.1248	0.0336034	0.655448
ENSMUSG00000011884	4131.52	0.603662	0.284535	2.12157	0.0338737	0.655448
ENSMUSG00000047420	7.08644	2.25748	1.05582	2.13813	0.0325061	0.655448
ENSMUSG00000030017	119.323	0.985397	0.46501	2.11909	0.034083	0.655448
ENSMUSG00000030064	322.146	0.69903	0.327788	2.13257	0.0329604	0.655448
ENSMUSG00000072872	424.1	-0.466832	0.219296	-2.12878	0.0332728	0.655448
ENSMUSG00000030138	610.766	-0.65834	0.309782	-2.12517	0.0335722	0.655448
ENSMUSG00000098470	514.061	1.15589	0.543881	2.12527	0.0335642	0.655448
ENSMUSG00000090698	2110.66	-1.05478	0.497049	-2.12208	0.0338307	0.655448
ENSMUSG00000070873	54.3503	1.36368	0.642081	2.12385	0.0336828	0.655448
ENSMUSG00000074170	470.827	0.502317	0.236365	2.12518	0.0335719	0.655448
ENSMUSG00000037541	51.2625	-1.17335	0.5528	-2.12256	0.0337904	0.655448
ENSMUSG00000020101	2695.85	0.727875	0.342586	2.12465	0.0336156	0.655448
ENSMUSG00000020153	1128.71	0.533157	0.251687	2.11833	0.034147	0.655448
ENSMUSG00000006731	637.126	0.620964	0.292454	2.12329	0.0337298	0.655448
ENSMUSG00000040249	15272.3	0.495502	0.233229	2.12453	0.0336256	0.655448
ENSMUSG00000096188	2283.17	-0.797974	0.373109	-2.13872	0.0324587	0.655448
ENSMUSG00000074052	35.64	-1.39612	0.655086	-2.1312	0.0330726	0.655448
ENSMUSG00000022215	29.3714	1.58487	0.746927	2.12186	0.0338497	0.655448
ENSMUSG00000020914	399.124	-0.59269	0.279497	-2.12056	0.0339589	0.655448
ENSMUSG00000001029	149.304	0.705346	0.331915	2.12508	0.0335799	0.655448
ENSMUSG00000078572	337.045	0.701127	0.328206	2.13624	0.03266	0.655448
ENSMUSG00000060969	16.8874	1.63143	0.7692	2.12095	0.0339264	0.655448
ENSMUSG00000021720	66.89	1.15398	0.544129	2.12079	0.0339393	0.655448
ENSMUSG00000037280	1008.33	0.592054	0.279189	2.12062	0.0339536	0.655448
ENSMUSG00000050908	796.58	-1.02688	0.482801	-2.12692	0.033427	0.655448
ENSMUSG00000068284	936.187	-0.600443	0.280827	-2.13812	0.0325067	0.655448
ENSMUSG00000041134	182.543	-0.830053	0.38989	-2.12894	0.033259	0.655448
ENSMUSG00000061665	1051.35	-0.722093	0.3405	-2.12068	0.0339483	0.655448
ENSMUSG00000011589	9.40003	2.67117	1.25886	2.12189	0.0338468	0.655448
ENSMUSG00000036533	289.089	-0.759419	0.358207	-2.12005	0.0340015	0.655448
ENSMUSG00000024965	1169.11	0.633996	0.299221	2.11882	0.0341055	0.655448
ENSMUSG00000024736	185.719	0.741055	0.348746	2.12491	0.0335937	0.655448
ENSMUSG00000026321	276.3	0.602885	0.284779	2.11703	0.0342576	0.656044
ENSMUSG00000030528	110.974	-0.627385	0.296437	-2.11642	0.0343093	0.656044
ENSMUSG00000025144	364.44	0.551936	0.26078	2.11648	0.0343037	0.656044
ENSMUSG00000018920	1601.88	0.662927	0.313312	2.11587	0.034356	0.656219
ENSMUSG00000030319	612.381	-0.604074	0.285562	-2.11538	0.0343973	0.656289
ENSMUSG00000040938	11.201	-3.02814	1.43314	-2.11294	0.0346058	0.659548
ENSMUSG00000026718	614.512	-0.562699	0.26676	-2.10939	0.0349113	0.659615
ENSMUSG00000063663	117.961	-0.732369	0.347183	-2.10946	0.0349048	0.659615
ENSMUSG00000032902	582.802	-0.892795	0.423213	-2.10956	0.034896	0.659615
ENSMUSG00000036835	983.331	0.501204	0.237488	2.11044	0.0348208	0.659615
ENSMUSG00000034390	675.92	-0.566087	0.268158	-2.11102	0.0347703	0.659615
ENSMUSG00000021745	298.673	-0.595274	0.281971	-2.11112	0.034762	0.659615
ENSMUSG00000018906	655.269	0.489402	0.23194	2.11003	0.0348556	0.659615
ENSMUSG00000081485	179.911	0.676308	0.320424	2.11067	0.0348011	0.659615
ENSMUSG00000028266	1532.12	-0.780343	0.370108	-2.10842	0.0349948	0.66048
ENSMUSG00000107369	35.0354	1.06516	0.505524	2.10703	0.0351149	0.661317
ENSMUSG00000084821	63.7922	-1.61795	0.767848	-2.10713	0.0351067	0.661317
ENSMUSG00000026604	2043.22	-0.447985	0.213035	-2.10287	0.0354767	0.664955
ENSMUSG00000037499	1424.58	0.421406	0.200507	2.1017	0.0355796	0.664955
ENSMUSG00000066798	204.847	-0.628933	0.299181	-2.10218	0.0355373	0.664955
ENSMUSG00000091408	7.85928	2.05157	0.975067	2.10403	0.0353754	0.664955
ENSMUSG00000059479	171.363	0.809871	0.385031	2.10339	0.0354315	0.664955
ENSMUSG00000025150	80.4148	1.41101	0.671196	2.10223	0.0355329	0.664955
ENSMUSG00000090942	11.097	-2.51124	1.19395	-2.10332	0.0354382	0.664955
ENSMUSG00000025154	1265.68	0.733681	0.349151	2.10133	0.0356124	0.664955
ENSMUSG00000099519	27.7783	1.90659	0.912014	2.09052	0.0365709	0.666016
ENSMUSG00000033964	305.571	-0.64588	0.309791	-2.08489	0.0370792	0.666016
ENSMUSG00000026938	38.4291	1.30506	0.625741	2.08562	0.0370129	0.666016
ENSMUSG00000027236	197.615	-0.662988	0.316717	-2.09331	0.0363211	0.666016
ENSMUSG00000068130	19.2965	-1.35662	0.649423	-2.08896	0.0367111	0.666016
ENSMUSG00000027792	78.9888	-1.19786	0.570803	-2.09856	0.0358556	0.666016
ENSMUSG00000078684	529.978	-0.505202	0.24094	-2.09679	0.0360118	0.666016
ENSMUSG00000028581	11889.1	0.621777	0.297682	2.08873	0.0367321	0.666016
ENSMUSG00000062353	2479	-0.577372	0.276008	-2.09186	0.0364507	0.666016
ENSMUSG00000037999	946.123	-0.477634	0.228743	-2.08808	0.0367903	0.666016
ENSMUSG00000042719	432.527	-0.506739	0.243013	-2.08524	0.0370478	0.666016
ENSMUSG00000029782	616.6	-0.450583	0.215113	-2.09464	0.0362033	0.666016
ENSMUSG00000002413	794.986	-0.525968	0.251952	-2.08757	0.0368366	0.666016
ENSMUSG00000040370	438.374	-0.432305	0.206749	-2.09097	0.0365307	0.666016
ENSMUSG00000030431	23.4016	1.20131	0.57468	2.09041	0.0365813	0.666016
ENSMUSG00000025466	265.552	0.586442	0.280484	2.09082	0.0365442	0.666016
ENSMUSG00000060591	4455.56	0.683801	0.326543	2.09406	0.0362547	0.666016
ENSMUSG00000025503	3619.3	0.561869	0.268218	2.09482	0.0361871	0.666016
ENSMUSG00000003226	1328.68	-0.670362	0.321441	-2.08549	0.0370251	0.666016
ENSMUSG00000019929	1512.7	0.885908	0.42376	2.09059	0.0365649	0.666016
ENSMUSG00000021950	45.1605	-1.66331	0.794238	-2.09422	0.0362405	0.666016
ENSMUSG00000021939	120913	0.529142	0.252431	2.09619	0.0360656	0.666016
ENSMUSG00000082099	19.2166	1.32125	0.63281	2.0879	0.0368064	0.666016
ENSMUSG00000032889	16.8697	-1.37159	0.656915	-2.08792	0.0368049	0.666016
ENSMUSG00000104896	20.5206	7.68464	3.68016	2.08813	0.0367861	0.666016
ENSMUSG00000105115	20.5206	7.68464	3.68016	2.08813	0.0367861	0.666016
ENSMUSG00000003119	396.136	-0.652235	0.31238	-2.08795	0.0368022	0.666016
ENSMUSG00000020695	752.463	0.84769	0.406504	2.08532	0.0370405	0.666016
ENSMUSG00000034566	3198.45	0.504045	0.240496	2.09586	0.0360948	0.666016
ENSMUSG00000042507	830.921	-0.506815	0.242512	-2.08985	0.036631	0.666016
ENSMUSG00000022574	93.476	0.757289	0.361537	2.09464	0.0362033	0.666016
ENSMUSG00000033020	745.532	0.542674	0.260099	2.08641	0.0369416	0.666016
ENSMUSG00000014232	139.82	-0.619501	0.296706	-2.08793	0.0368043	0.666016
ENSMUSG00000035356	429.367	-0.823406	0.394393	-2.08778	0.0368178	0.666016
ENSMUSG00000023953	191.768	-0.750604	0.358894	-2.09143	0.0364891	0.666016
ENSMUSG00000024079	517.287	-0.592862	0.283098	-2.0942	0.0362425	0.666016
ENSMUSG00000024259	682.203	-0.530772	0.254318	-2.08704	0.0368847	0.666016
ENSMUSG00000026037	407.315	-0.616847	0.296038	-2.08367	0.0371897	0.666198
ENSMUSG00000019791	136.695	0.696727	0.334283	2.08425	0.0371379	0.666198
ENSMUSG00000042549	24.4267	-1.1457	0.549888	-2.08352	0.0372037	0.666198
ENSMUSG00000042675	1228.77	0.70325	0.337667	2.08268	0.0372807	0.666894
ENSMUSG00000028560	312.967	-0.60542	0.290756	-2.08222	0.0373221	0.666951
ENSMUSG00000067851	1342.82	-0.543847	0.262836	-2.06915	0.0385322	0.668132
ENSMUSG00000041483	571.508	-0.738551	0.356977	-2.0689	0.0385555	0.668132
ENSMUSG00000026603	2804.16	-0.559217	0.269602	-2.07423	0.0380576	0.668132
ENSMUSG00000102599	30.6205	-1.96861	0.95273	-2.06629	0.0388016	0.668132
ENSMUSG00000026779	75.0022	-0.684989	0.331406	-2.06692	0.0387418	0.668132
ENSMUSG00000026829	281.155	-0.668404	0.323421	-2.06667	0.0387654	0.668132
ENSMUSG00000044042	3369.91	-0.765648	0.370157	-2.06844	0.0385985	0.668132
ENSMUSG00000042851	143.583	-0.885382	0.427697	-2.07012	0.0384415	0.668132
ENSMUSG00000031256	486.38	-0.516666	0.249416	-2.0715	0.0383122	0.668132
ENSMUSG00000027601	681.19	-0.8167	0.393269	-2.0767	0.0378295	0.668132
ENSMUSG00000025758	157.808	-0.690775	0.33339	-2.07197	0.0382681	0.668132
ENSMUSG00000027805	330.939	-1.08097	0.522387	-2.06929	0.0385189	0.668132
ENSMUSG00000027763	2199.19	-0.594463	0.287527	-2.0675	0.0386871	0.668132
ENSMUSG00000027774	820.32	-0.724645	0.349451	-2.07366	0.0381106	0.668132
ENSMUSG00000048458	453.48	-0.617149	0.298381	-2.06833	0.0386094	0.668132
ENSMUSG00000060152	207.498	0.507657	0.244675	2.07482	0.0380033	0.668132
ENSMUSG00000018076	985.064	-0.753263	0.362655	-2.07708	0.0377945	0.668132
ENSMUSG00000030092	30.7293	1.26426	0.611574	2.06723	0.0387129	0.668132
ENSMUSG00000030232	1612.72	-0.467184	0.225045	-2.07596	0.0378976	0.668132
ENSMUSG00000025508	7689.6	0.680706	0.327679	2.07736	0.0377687	0.668132
ENSMUSG00000048200	374.078	0.514515	0.247907	2.07544	0.0379462	0.668132
ENSMUSG00000031595	225.231	1.10293	0.533521	2.06726	0.03871	0.668132
ENSMUSG00000021965	40.2594	-0.932059	0.449019	-2.07577	0.0379154	0.668132
ENSMUSG00000035934	149.143	0.782664	0.378747	2.06645	0.0387856	0.668132
ENSMUSG00000090516	46.7895	0.893817	0.430579	2.07585	0.0379078	0.668132
ENSMUSG00000102224	21.7757	1.45958	0.703667	2.07424	0.0380566	0.668132
ENSMUSG00000049719	178.633	0.948447	0.456173	2.07914	0.0376048	0.668132
ENSMUSG00000036006	37.8208	-1.10798	0.535038	-2.07084	0.0383741	0.668132
ENSMUSG00000035247	2008	-0.59831	0.288911	-2.07091	0.0383671	0.668132
ENSMUSG00000021278	59.7723	1.09039	0.526076	2.07269	0.0382011	0.668132
ENSMUSG00000016758	23.6739	1.10547	0.531581	2.07959	0.0375636	0.668132
ENSMUSG00000097184	123.145	0.988651	0.478084	2.06794	0.0386455	0.668132
ENSMUSG00000040785	3290.75	-0.799216	0.384584	-2.07813	0.0376975	0.668132
ENSMUSG00000024083	1674.28	-0.736829	0.356598	-2.06627	0.0388027	0.668132
ENSMUSG00000024270	1576.52	-0.589779	0.284043	-2.07637	0.0378597	0.668132
ENSMUSG00000024835	4197.82	0.512104	0.247404	2.06991	0.0384609	0.668132
ENSMUSG00000024991	2964.16	-0.739509	0.355542	-2.07995	0.03753	0.668132
ENSMUSG00000038304	6.32636	2.07568	1.00507	2.06521	0.0389031	0.668217
ENSMUSG00000050812	1121.51	-0.537412	0.260232	-2.06513	0.0389108	0.668217
ENSMUSG00000002396	440.877	0.603403	0.292204	2.06501	0.0389223	0.668217
ENSMUSG00000051223	3380.25	-0.765925	0.37193	-2.05933	0.039463	0.668327
ENSMUSG00000034353	116.6	0.96964	0.470214	2.06212	0.039196	0.668327
ENSMUSG00000101903	5.77751	2.46458	1.19769	2.05777	0.0396125	0.668327
ENSMUSG00000060985	96.1659	-0.982097	0.476817	-2.0597	0.0394277	0.668327
ENSMUSG00000040596	1110.6	-0.565206	0.274453	-2.0594	0.0394564	0.668327
ENSMUSG00000026994	276.856	-0.7475	0.363234	-2.0579	0.0395998	0.668327
ENSMUSG00000009207	237.582	-0.639342	0.310493	-2.05912	0.0394826	0.668327
ENSMUSG00000027171	43.4048	-1.51808	0.73714	-2.05942	0.0394536	0.668327
ENSMUSG00000027420	64.2463	1.29871	0.629399	2.06341	0.0390741	0.668327
ENSMUSG00000010825	79.5828	-3.83832	1.86013	-2.06347	0.0390677	0.668327
ENSMUSG00000020707	195.679	0.510066	0.247463	2.06118	0.0392858	0.668327
ENSMUSG00000000204	66.7788	-1.85164	0.899778	-2.05788	0.0396014	0.668327
ENSMUSG00000087107	186.357	0.719562	0.349256	2.06027	0.0393727	0.668327
ENSMUSG00000020541	172.844	-0.574401	0.278662	-2.06128	0.0392766	0.668327
ENSMUSG00000021185	126.431	0.759072	0.368646	2.05908	0.0394868	0.668327
ENSMUSG00000042109	16.6672	1.27165	0.616998	2.06104	0.0392997	0.668327
ENSMUSG00000002489	679.286	-0.811134	0.394191	-2.05772	0.039617	0.668327
ENSMUSG00000094388	52.1184	-1.86405	0.903606	-2.0629	0.0391223	0.668327
ENSMUSG00000034438	14.7066	-1.92078	0.933703	-2.05716	0.0396707	0.668587
ENSMUSG00000021318	245.501	-0.718501	0.349615	-2.05512	0.0398676	0.671259
ENSMUSG00000034667	1070.99	-0.441	0.214873	-2.05238	0.0401332	0.67508
ENSMUSG00000027457	21.0286	1.84073	0.897458	2.05105	0.0402622	0.676489
ENSMUSG00000034557	527.434	-0.594194	0.289749	-2.05072	0.0402944	0.676489
ENSMUSG00000038866	703.902	-0.560986	0.275723	-2.0346	0.0418909	0.676643
ENSMUSG00000042699	2353.07	-0.548707	0.269508	-2.03596	0.041754	0.676643
ENSMUSG00000002107	2747.77	-0.54688	0.267333	-2.04569	0.0407866	0.676643
ENSMUSG00000040133	610.615	-1.03806	0.508191	-2.04266	0.0410862	0.676643
ENSMUSG00000027395	459.311	-0.637977	0.31225	-2.04316	0.0410364	0.676643
ENSMUSG00000027330	316.323	-0.512139	0.251654	-2.0351	0.0418412	0.676643
ENSMUSG00000078880	35.4699	1.94632	0.951742	2.045	0.0408545	0.676643
ENSMUSG00000000823	906.453	-0.598496	0.292557	-2.04574	0.0407818	0.676643
ENSMUSG00000017057	437.867	0.513799	0.252013	2.03878	0.0414723	0.676643
ENSMUSG00000027708	283.228	-0.60311	0.294519	-2.04778	0.0405813	0.676643
ENSMUSG00000027777	347.412	-0.540327	0.264826	-2.04031	0.0413194	0.676643
ENSMUSG00000042124	4.77446	5.57928	2.73631	2.03898	0.0414521	0.676643
ENSMUSG00000028089	353.622	-0.551524	0.26978	-2.04434	0.0409196	0.676643
ENSMUSG00000039196	49.2813	1.36742	0.669734	2.04174	0.0411771	0.676643
ENSMUSG00000040026	872.221	1.24471	0.610734	2.03805	0.0415446	0.676643
ENSMUSG00000039116	125.829	0.933415	0.457024	2.04238	0.0411141	0.676643
ENSMUSG00000031565	1271.34	0.550092	0.270163	2.03615	0.0417351	0.676643
ENSMUSG00000019464	64.736	-1.23354	0.603031	-2.04556	0.0407996	0.676643
ENSMUSG00000006519	9576.25	0.680062	0.33399	2.03618	0.0417328	0.676643
ENSMUSG00000014813	636.705	-0.930683	0.455136	-2.04485	0.0408698	0.676643
ENSMUSG00000053199	187.976	-0.914098	0.447452	-2.0429	0.0410628	0.676643
ENSMUSG00000035048	321.175	0.783385	0.383113	2.04479	0.0408758	0.676643
ENSMUSG00000034175	352.738	0.527202	0.258335	2.04077	0.0412737	0.676643
ENSMUSG00000018899	942.298	-0.648586	0.317151	-2.04504	0.0408512	0.676643
ENSMUSG00000020829	272.433	0.659855	0.323492	2.03979	0.0413717	0.676643
ENSMUSG00000017639	73.548	1.02251	0.501861	2.03745	0.0416054	0.676643
ENSMUSG00000020676	292.587	0.851413	0.417163	2.04096	0.0412549	0.676643
ENSMUSG00000021403	23.9009	1.22948	0.601455	2.04418	0.0409356	0.676643
ENSMUSG00000021395	574.819	-0.432132	0.210982	-2.04819	0.0405414	0.676643
ENSMUSG00000021010	106.979	-0.824286	0.40231	-2.04888	0.0404736	0.676643
ENSMUSG00000022197	310.569	0.624527	0.30693	2.03475	0.0418759	0.676643
ENSMUSG00000037106	23.8093	-1.91166	0.938131	-2.03774	0.0415763	0.676643
ENSMUSG00000022453	2812.29	0.447866	0.219658	2.03892	0.0414575	0.676643
ENSMUSG00000054619	910.574	0.626803	0.307662	2.03731	0.0416186	0.676643
ENSMUSG00000005846	731.206	-0.652252	0.320226	-2.03685	0.0416648	0.676643
ENSMUSG00000008976	473.937	-0.479454	0.235587	-2.03515	0.0418359	0.676643
ENSMUSG00000078546	64.0872	-0.810923	0.39699	-2.04268	0.0410844	0.676643
ENSMUSG00000023919	82.7039	-0.869363	0.424212	-2.04936	0.0404269	0.676643
ENSMUSG00000003779	154.594	-0.761202	0.373771	-2.03655	0.0416955	0.676643
ENSMUSG00000052942	207.236	-0.591161	0.290264	-2.03663	0.0416868	0.676643
ENSMUSG00000095742	1083.26	0.609078	0.297729	2.04574	0.0407817	0.676643
ENSMUSG00000027002	3974.13	-0.718805	0.353829	-2.0315	0.042204	0.678013
ENSMUSG00000037174	1977.19	-0.52108	0.256418	-2.03215	0.0421388	0.678013
ENSMUSG00000034544	455.094	-0.666014	0.327677	-2.03253	0.0420997	0.678013
ENSMUSG00000035310	231.138	-0.704871	0.346978	-2.03146	0.0422085	0.678013
ENSMUSG00000031996	8084.03	0.52119	0.256497	2.03195	0.0421585	0.678013
ENSMUSG00000040433	1059.98	-0.618506	0.304235	-2.03299	0.0420537	0.678013
ENSMUSG00000038323	161.289	-0.580099	0.285781	-2.02987	0.0423695	0.678105
ENSMUSG00000085401	9.13742	-2.14064	1.05413	-2.03072	0.042283	0.678105
ENSMUSG00000032725	57.3901	1.15167	0.567282	2.03015	0.0423413	0.678105
ENSMUSG00000079017	73.3679	0.944021	0.465	2.03015	0.0423411	0.678105
ENSMUSG00000028354	214.038	-0.775044	0.382442	-2.02657	0.0427068	0.678952
ENSMUSG00000058835	1518.25	-0.491464	0.242252	-2.02873	0.0424857	0.678952
ENSMUSG00000027852	2074.55	-0.480219	0.236827	-2.02773	0.0425882	0.678952
ENSMUSG00000078578	4141.01	-0.653676	0.322247	-2.02849	0.0425098	0.678952
ENSMUSG00000036863	57.9179	-0.732965	0.361591	-2.02706	0.0426566	0.678952
ENSMUSG00000029055	22.9185	-1.63802	0.808263	-2.0266	0.0427037	0.678952
ENSMUSG00000050473	31.7371	-1.12367	0.554674	-2.02582	0.0427828	0.678952
ENSMUSG00000020716	1747.74	-0.526917	0.260135	-2.02555	0.0428108	0.678952
ENSMUSG00000099250	5536.86	1.67142	0.824724	2.02664	0.0426991	0.678952
ENSMUSG00000084883	407.86	-0.578618	0.285586	-2.02607	0.0427571	0.678952
ENSMUSG00000023951	1054.38	-0.821934	0.405861	-2.02516	0.042851	0.678973
ENSMUSG00000018341	48.857	1.28346	0.634164	2.02387	0.0429836	0.680458
ENSMUSG00000035403	35.6988	1.57666	0.77978	2.02192	0.0431842	0.681909
ENSMUSG00000112433	62.217	0.906015	0.448113	2.02185	0.0431924	0.681909
ENSMUSG00000010362	169.965	0.683624	0.338064	2.02217	0.0431587	0.681909
ENSMUSG00000078735	4.64488	5.54293	2.74337	2.02048	0.0433334	0.682286
ENSMUSG00000050552	743.513	0.504925	0.249843	2.02097	0.0432828	0.682286
ENSMUSG00000032401	5.68075	2.80713	1.38928	2.02057	0.0433244	0.682286
ENSMUSG00000040747	2488.14	0.597488	0.295856	2.01952	0.0434332	0.682628
ENSMUSG00000029557	84.4545	0.745134	0.3689	2.01988	0.043396	0.682628
ENSMUSG00000005610	8304	-0.583927	0.289387	-2.01781	0.0436113	0.684811
ENSMUSG00000030272	1945.53	0.488025	0.24198	2.0168	0.0437165	0.685232
ENSMUSG00000031129	124.897	0.797443	0.395397	2.01682	0.0437147	0.685232
ENSMUSG00000061983	3183.41	0.46085	0.228877	2.01353	0.0440589	0.686336
ENSMUSG00000025381	931.846	0.538622	0.267505	2.0135	0.0440618	0.686336
ENSMUSG00000079225	250.496	-0.676822	0.335896	-2.01497	0.0439074	0.686336
ENSMUSG00000079235	164.18	0.85435	0.423918	2.01536	0.0438664	0.686336
ENSMUSG00000042082	1165.99	0.637093	0.316354	2.01386	0.0440244	0.686336
ENSMUSG00000095127	70.4402	1.80122	0.894083	2.0146	0.0439463	0.686336
ENSMUSG00000024844	1313.14	0.512344	0.254238	2.01521	0.0438826	0.686336
ENSMUSG00000083424	16.763	7.39374	3.68062	2.00883	0.0445548	0.687277
ENSMUSG00000035268	468.364	0.549452	0.273119	2.01177	0.0442442	0.687277
ENSMUSG00000036894	2546.53	-0.567857	0.282646	-2.00907	0.0445294	0.687277
ENSMUSG00000050144	1371.94	-0.632449	0.314685	-2.00978	0.0444541	0.687277
ENSMUSG00000042212	4.61531	5.53032	2.75163	2.00984	0.0444485	0.687277
ENSMUSG00000042092	4.61531	5.53032	2.75163	2.00984	0.0444485	0.687277
ENSMUSG00000084403	103.29	0.69431	0.345179	2.01145	0.0442778	0.687277
ENSMUSG00000035674	897.871	0.621552	0.30931	2.00948	0.044486	0.687277
ENSMUSG00000032324	3617.35	0.518837	0.258076	2.0104	0.0443883	0.687277
ENSMUSG00000061458	431.157	-0.559688	0.278544	-2.00934	0.0445015	0.687277
ENSMUSG00000002504	461.318	0.522925	0.25991	2.01194	0.0442259	0.687277
ENSMUSG00000096715	18.7935	2.50056	1.24568	2.00738	0.0447091	0.688997
ENSMUSG00000091537	834.975	0.469181	0.233768	2.00704	0.0447452	0.688997
ENSMUSG00000001289	2086.48	0.461676	0.230107	2.00635	0.044819	0.689526
ENSMUSG00000016995	17.5362	1.53237	0.765895	2.00076	0.0454182	0.689933
ENSMUSG00000028018	141.94	-0.730658	0.364544	-2.00431	0.045037	0.689933
ENSMUSG00000029061	128.443	1.08968	0.544501	2.00124	0.0453661	0.689933
ENSMUSG00000063455	296.819	-0.572192	0.285956	-2.00098	0.0453945	0.689933
ENSMUSG00000052337	1685.79	-0.467146	0.233412	-2.00138	0.0453519	0.689933
ENSMUSG00000009394	23.511	1.16202	0.579796	2.00419	0.0450495	0.689933
ENSMUSG00000030124	33.8329	-1.10883	0.553807	-2.0022	0.0452634	0.689933
ENSMUSG00000048065	31.8905	-1.57042	0.783134	-2.0053	0.0449311	0.689933
ENSMUSG00000038489	446.705	0.599758	0.29941	2.00313	0.045163	0.689933
ENSMUSG00000112501	8.25914	1.79376	0.896621	2.00058	0.0454376	0.689933
ENSMUSG00000006589	1270.83	0.551771	0.275381	2.00367	0.0451059	0.689933
ENSMUSG00000004151	490.888	-0.819493	0.409188	-2.00273	0.0452063	0.689933
ENSMUSG00000022883	300.326	-0.857594	0.428138	-2.00308	0.045169	0.689933
ENSMUSG00000024672	1660.37	1.02239	0.510629	2.00222	0.0452607	0.689933
ENSMUSG00000024725	1912.9	0.48205	0.240868	2.0013	0.04536	0.689933
ENSMUSG00000100707	59.9999	-1.27502	0.63757	-1.99981	0.0455208	0.690596
ENSMUSG00000061136	662.118	-0.700555	0.350454	-1.999	0.0456087	0.69133
ENSMUSG00000028664	119.374	1.03674	0.518889	1.998	0.0457167	0.692062
ENSMUSG00000022752	944.154	-0.631979	0.316334	-1.99782	0.0457362	0.692062
ENSMUSG00000030061	785.388	-0.545719	0.273214	-1.9974	0.0457816	0.69215
ENSMUSG00000029186	843.1	-0.656832	0.329038	-1.99622	0.04591	0.692294
ENSMUSG00000046167	720.977	-0.760982	0.381127	-1.99666	0.045862	0.692294
ENSMUSG00000032435	1292.15	-0.536297	0.26862	-1.99649	0.0458811	0.692294
ENSMUSG00000026031	5455.86	-0.431938	0.217374	-1.98707	0.0469143	0.693733
ENSMUSG00000048480	191.021	0.668372	0.335343	1.9931	0.0462508	0.693733
ENSMUSG00000094410	1258.06	-0.820627	0.412291	-1.99041	0.046546	0.693733
ENSMUSG00000041570	794.123	-0.617925	0.311261	-1.98523	0.0471188	0.693733
ENSMUSG00000026924	2004.18	-0.517751	0.260846	-1.98489	0.0471565	0.693733
ENSMUSG00000064329	11.6858	1.98283	0.996816	1.98916	0.0466835	0.693733
ENSMUSG00000027087	5015.1	-0.816604	0.410886	-1.98742	0.0468756	0.693733
ENSMUSG00000005802	405.667	-0.690403	0.347783	-1.98516	0.047127	0.693733
ENSMUSG00000031383	34.2752	1.01082	0.507928	1.99009	0.0465809	0.693733
ENSMUSG00000031428	7.50233	2.59371	1.30574	1.98639	0.0469897	0.693733
ENSMUSG00000027800	3231.18	-2.14249	1.07595	-1.99126	0.0464522	0.693733
ENSMUSG00000078490	27.5821	-1.11272	0.559692	-1.98809	0.046802	0.693733
ENSMUSG00000055204	1176.54	-0.5769	0.289233	-1.99459	0.0460881	0.693733
ENSMUSG00000029621	2325.92	0.432069	0.216716	1.99371	0.0461835	0.693733
ENSMUSG00000038507	861.819	-0.407894	0.205064	-1.9891	0.0466899	0.693733
ENSMUSG00000003476	7.65612	2.19696	1.10391	1.99016	0.0465738	0.693733
ENSMUSG00000004473	102.016	1.31868	0.663819	1.9865	0.0469776	0.693733
ENSMUSG00000096145	791.082	0.537325	0.269829	1.99136	0.0464414	0.693733
ENSMUSG00000030994	41.728	1.2093	0.606881	1.99265	0.0462994	0.693733
ENSMUSG00000038594	164.259	-0.639333	0.321118	-1.99096	0.0464857	0.693733
ENSMUSG00000021843	1591.16	-0.735526	0.36919	-1.99227	0.0463417	0.693733
ENSMUSG00000021952	440.126	-0.589753	0.296081	-1.99187	0.0463858	0.693733
ENSMUSG00000033060	458.021	-0.679993	0.342508	-1.98533	0.0471075	0.693733
ENSMUSG00000102037	159.005	0.764448	0.384815	1.98653	0.0469741	0.693733
ENSMUSG00000010358	521.289	0.601719	0.301896	1.99314	0.0462464	0.693733
ENSMUSG00000039114	37.7163	1.13373	0.569259	1.99159	0.0464155	0.693733
ENSMUSG00000064373	21086.8	0.630683	0.317445	1.98674	0.0469507	0.693733
ENSMUSG00000062203	1642.49	-0.673406	0.339246	-1.98501	0.0471437	0.693733
ENSMUSG00000102206	6.35612	-3.20418	1.61217	-1.9875	0.0468674	0.693733
ENSMUSG00000063458	134.552	0.737952	0.371955	1.98398	0.047258	0.69464
ENSMUSG00000103041	215.749	-0.628085	0.316691	-1.98327	0.0473368	0.694926
ENSMUSG00000058690	1271.18	-0.451001	0.227423	-1.98309	0.0473569	0.694926
ENSMUSG00000040383	622.16	-0.53613	0.27071	-1.98046	0.0476517	0.695747
ENSMUSG00000050493	112.96	0.656314	0.331263	1.98125	0.0475632	0.695747
ENSMUSG00000003031	1221.12	-0.56316	0.284279	-1.98101	0.0475898	0.695747
ENSMUSG00000098404	182.306	-0.729108	0.367971	-1.98143	0.0475433	0.695747
ENSMUSG00000031465	695.443	-0.524414	0.264752	-1.98078	0.0476161	0.695747
ENSMUSG00000021420	169.553	0.592391	0.299015	1.98114	0.0475756	0.695747
ENSMUSG00000021339	1305.99	-0.705844	0.35648	-1.98004	0.0476994	0.695862
ENSMUSG00000028931	981.452	0.730352	0.369175	1.97834	0.0478907	0.696542
ENSMUSG00000005667	586.371	-0.788226	0.398462	-1.97817	0.0479094	0.696542
ENSMUSG00000060487	51.5349	-1.53979	0.778515	-1.97785	0.0479453	0.696542
ENSMUSG00000032291	357.076	1.28271	0.648324	1.97851	0.0478716	0.696542
ENSMUSG00000021281	3863.53	0.520946	0.263359	1.97808	0.0479194	0.696542
ENSMUSG00000026098	69.4865	-0.837043	0.423365	-1.97712	0.048028	0.697131
ENSMUSG00000024140	5960.63	-0.557665	0.282107	-1.97679	0.0480656	0.697131
ENSMUSG00000047643	57.6483	-1.13625	0.574901	-1.97643	0.0481063	0.697142
ENSMUSG00000026043	13381.6	0.693898	0.351154	1.97605	0.0481487	0.697179
ENSMUSG00000041763	751.871	-0.685373	0.348112	-1.96883	0.0489725	0.697765
ENSMUSG00000026177	4257.09	0.65427	0.33273	1.96637	0.0492561	0.697765
ENSMUSG00000041498	60.0248	-0.750777	0.382242	-1.96414	0.049514	0.697765
ENSMUSG00000026617	357.547	-0.648976	0.330988	-1.96072	0.0499111	0.697765
ENSMUSG00000037568	177.155	0.616469	0.314452	1.96046	0.0499422	0.697765
ENSMUSG00000039476	58.4485	1.0834	0.552443	1.96112	0.0498654	0.697765
ENSMUSG00000026874	223.119	0.933189	0.475254	1.96356	0.0495815	0.697765
ENSMUSG00000040549	983.02	-0.617792	0.314156	-1.96651	0.0492395	0.697765
ENSMUSG00000074971	113.517	0.864733	0.439847	1.96599	0.0493001	0.697765
ENSMUSG00000077714	26.8094	1.56552	0.797058	1.96413	0.0495154	0.697765
ENSMUSG00000074736	10.1044	2.38429	1.2147	1.96286	0.0496626	0.697765
ENSMUSG00000084289	81.2566	0.894072	0.455134	1.96441	0.0494823	0.697765
ENSMUSG00000037652	1755.72	-0.543624	0.27732	-1.96028	0.0499632	0.697765
ENSMUSG00000027809	707.381	-0.564037	0.286883	-1.96609	0.0492887	0.697765
ENSMUSG00000042390	1003.24	-0.463367	0.236405	-1.96005	0.0499895	0.697765
ENSMUSG00000041351	63.0122	1.35572	0.686683	1.9743	0.048348	0.697765
ENSMUSG00000029134	29.3065	-1.51762	0.769128	-1.97317	0.0484761	0.697765
ENSMUSG00000014956	1822.81	-0.598019	0.304498	-1.96395	0.049536	0.697765
ENSMUSG00000029178	820.397	-0.555548	0.282058	-1.96962	0.0488818	0.697765
ENSMUSG00000024211	19.155	-2.14983	1.09609	-1.96136	0.0498374	0.697765
ENSMUSG00000056832	107.547	-0.692442	0.352345	-1.96524	0.0493867	0.697765
ENSMUSG00000096632	27.4491	2.13166	1.08707	1.96092	0.0498889	0.697765
ENSMUSG00000067825	218.676	-0.501197	0.25405	-1.97283	0.0485154	0.697765
ENSMUSG00000030157	516.808	0.720501	0.365051	1.9737	0.0484155	0.697765
ENSMUSG00000109198	19.0468	-1.14868	0.584743	-1.96441	0.0494822	0.697765
ENSMUSG00000070509	155.273	0.859299	0.436507	1.96858	0.0490012	0.697765
ENSMUSG00000069972	1392.5	0.503046	0.256677	1.95984	0.0500141	0.697765
ENSMUSG00000031530	1403.04	-0.70351	0.357046	-1.97036	0.0487968	0.697765
ENSMUSG00000018796	705.382	-0.812296	0.412856	-1.9675	0.0491252	0.697765
ENSMUSG00000035671	589.12	-0.898544	0.456927	-1.9665	0.0492413	0.697765
ENSMUSG00000031659	3085.98	-0.612206	0.31103	-1.96832	0.0490316	0.697765
ENSMUSG00000040883	1114.07	0.799808	0.407533	1.96256	0.0496971	0.697765
ENSMUSG00000041064	56.5102	-0.726354	0.368952	-1.9687	0.048988	0.697765
ENSMUSG00000032523	28.8619	1.59046	0.810056	1.96339	0.0496005	0.697765
ENSMUSG00000006058	1078.17	0.478596	0.242329	1.97499	0.0482693	0.697765
ENSMUSG00000078656	1524.75	0.462519	0.235453	1.96438	0.049486	0.697765
ENSMUSG00000021282	3154.45	-0.617505	0.314226	-1.96516	0.0493953	0.697765
ENSMUSG00000022205	1286.17	-0.399421	0.202623	-1.97125	0.0486952	0.697765
ENSMUSG00000022483	7.91603	2.0595	1.04827	1.96466	0.0494531	0.697765
ENSMUSG00000022488	2616.36	0.666039	0.339224	1.96342	0.0495977	0.697765
ENSMUSG00000022788	608.416	-0.702325	0.356712	-1.96888	0.0489663	0.697765
ENSMUSG00000022772	847.064	-0.504454	0.257141	-1.96178	0.0497879	0.697765
ENSMUSG00000022799	1549.93	-0.611112	0.310525	-1.968	0.0490685	0.697765
ENSMUSG00000048490	218.794	-0.61699	0.314832	-1.95974	0.0500257	0.697765
ENSMUSG00000024806	27138.4	0.527932	0.267393	1.97437	0.0483396	0.697765
ENSMUSG00000025060	1710.94	-0.557974	0.282779	-1.97318	0.0484752	0.697765
ENSMUSG00000026796	10198	0.527524	0.269327	1.95868	0.0501509	0.698109
ENSMUSG00000048163	1052.93	0.675734	0.345025	1.95851	0.0501703	0.698109
ENSMUSG00000003299	905.234	0.428515	0.218756	1.95888	0.0501273	0.698109
ENSMUSG00000027722	153.486	-0.712154	0.363782	-1.95764	0.0502724	0.698419
ENSMUSG00000045842	6.90877	-2.37376	1.21237	-1.95796	0.0502353	0.698419
ENSMUSG00000027427	508.154	-0.467437	0.238818	-1.95729	0.050313	0.698428
ENSMUSG00000038112	11.0059	-1.83657	0.938574	-1.95677	0.0503747	0.698702
ENSMUSG00000046207	127.113	0.630628	0.322333	1.95645	0.0504127	0.698702
ENSMUSG00000062519	270.183	-0.516967	0.264354	-1.95558	0.0505141	0.699468
ENSMUSG00000021464	25.3466	1.20429	0.615911	1.9553	0.0505481	0.699468
ENSMUSG00000026313	953.062	-0.45264	0.231853	-1.95227	0.050906	0.700686
ENSMUSG00000035093	2255.11	-0.571944	0.293053	-1.95167	0.0509771	0.700686
ENSMUSG00000062515	3818.16	0.911061	0.466345	1.95362	0.0507461	0.700686
ENSMUSG00000072623	222.59	-0.760058	0.389129	-1.95323	0.0507924	0.700686
ENSMUSG00000025486	175.676	0.569758	0.291667	1.95345	0.0507661	0.700686
ENSMUSG00000042208	320.172	-0.536281	0.274756	-1.95185	0.0509564	0.700686
ENSMUSG00000006611	451.189	0.738681	0.378347	1.95239	0.0508917	0.700686
ENSMUSG00000060147	2284.15	0.492212	0.252222	1.95151	0.0509969	0.700686
ENSMUSG00000073640	1482.41	0.682416	0.349636	1.95179	0.0509629	0.700686
ENSMUSG00000063897	384.665	0.565176	0.289772	1.95042	0.0511262	0.701911
ENSMUSG00000026950	204.941	-1.31468	0.674389	-1.94944	0.0512429	0.70286
ENSMUSG00000051355	460.748	0.393295	0.201776	1.94916	0.0512758	0.70286
ENSMUSG00000039068	1060.4	-0.484586	0.248802	-1.94768	0.0514531	0.70472
ENSMUSG00000029695	345.33	-0.531279	0.273115	-1.94526	0.0517437	0.70472
ENSMUSG00000029701	1262.05	-0.623893	0.320767	-1.945	0.0517744	0.70472
ENSMUSG00000040669	576.612	-0.467688	0.240423	-1.94527	0.0517421	0.70472
ENSMUSG00000043671	428.182	-0.687673	0.3534	-1.94587	0.0516699	0.70472
ENSMUSG00000014496	1805.07	-0.54947	0.282393	-1.94577	0.0516828	0.70472
ENSMUSG00000018286	2647.08	0.455277	0.234015	1.9455	0.0517144	0.70472
ENSMUSG00000069792	146.368	0.732616	0.376431	1.94622	0.0516286	0.70472
ENSMUSG00000036167	456.379	-0.47578	0.244529	-1.9457	0.0516911	0.70472
ENSMUSG00000070565	557.95	-0.516386	0.26559	-1.9443	0.0518593	0.704751
ENSMUSG00000036202	355.643	-0.760026	0.390918	-1.94421	0.0518703	0.704751
ENSMUSG00000071267	201.796	-0.818917	0.421257	-1.94398	0.0518976	0.704751
ENSMUSG00000033105	683.378	-0.537945	0.276839	-1.94316	0.0519962	0.705542
ENSMUSG00000040563	151.416	0.713162	0.367111	1.94263	0.0520604	0.705865
ENSMUSG00000025314	3733.4	-0.635825	0.327875	-1.93923	0.0524733	0.706352
ENSMUSG00000027184	4680.97	-0.617991	0.318691	-1.93915	0.0524825	0.706352
ENSMUSG00000027206	934.89	-0.597403	0.308251	-1.93804	0.0526178	0.706352
ENSMUSG00000046470	594.163	0.470589	0.242624	1.93958	0.0524306	0.706352
ENSMUSG00000031385	24.4974	1.67731	0.865364	1.93828	0.0525896	0.706352
ENSMUSG00000109293	26.0004	-1.18972	0.613888	-1.93801	0.0526217	0.706352
ENSMUSG00000096688	6.03116	4.00071	2.06358	1.93873	0.0525347	0.706352
ENSMUSG00000035275	296.223	-0.668089	0.344236	-1.94079	0.0522841	0.706352
ENSMUSG00000078619	857.094	0.413971	0.213591	1.93815	0.0526052	0.706352
ENSMUSG00000021719	190.234	-0.778105	0.401277	-1.93907	0.0524929	0.706352
ENSMUSG00000091105	8.92257	-1.79629	0.926017	-1.93981	0.0524033	0.706352
ENSMUSG00000023088	694.187	-0.513302	0.26432	-1.94197	0.0521408	0.706352
ENSMUSG00000090877	224.538	0.714938	0.368788	1.93862	0.0525482	0.706352
ENSMUSG00000033014	593.784	-0.556452	0.287177	-1.93766	0.0526646	0.706384
ENSMUSG00000033411	235.375	-0.479683	0.247804	-1.93573	0.0529003	0.706874
ENSMUSG00000018930	49.9476	-1.43188	0.739719	-1.93571	0.0529033	0.706874
ENSMUSG00000014313	2118.25	0.463738	0.239538	1.93597	0.0528714	0.706874
ENSMUSG00000038084	1083.73	-0.552323	0.28522	-1.93648	0.0528088	0.706874
ENSMUSG00000024359	4268.69	-0.604958	0.312329	-1.93693	0.0527543	0.706874
ENSMUSG00000061848	59.2704	0.805548	0.416393	1.93458	0.0530413	0.707732
ENSMUSG00000038910	291.797	0.69252	0.357979	1.93453	0.0530485	0.707732
ENSMUSG00000009092	20.1582	1.60293	0.828776	1.93409	0.0531017	0.707901
ENSMUSG00000031529	1165.33	-0.426285	0.220475	-1.93348	0.0531767	0.708361
ENSMUSG00000001156	510.752	-0.498971	0.258206	-1.93245	0.0533039	0.708975
ENSMUSG00000030029	210.905	-0.638696	0.330475	-1.93266	0.0532781	0.708975
ENSMUSG00000073664	624.161	-0.49751	0.259742	-1.9154	0.0554413	0.709213
ENSMUSG00000026229	1869.1	-0.679633	0.356947	-1.90402	0.0569078	0.709213
ENSMUSG00000009418	2464.45	-0.609854	0.320401	-1.90341	0.0569873	0.709213
ENSMUSG00000056268	279.882	-0.623848	0.328706	-1.89789	0.0577106	0.709213
ENSMUSG00000040265	176.066	0.705728	0.367779	1.91889	0.0549979	0.709213
ENSMUSG00000026577	333.316	-0.594392	0.312935	-1.89941	0.0575105	0.709213
ENSMUSG00000056050	1271.24	-0.600783	0.314935	-1.90764	0.0564379	0.709213
ENSMUSG00000049630	390.075	-0.764545	0.399077	-1.91578	0.0553928	0.709213
ENSMUSG00000053702	123.375	0.724972	0.380906	1.90329	0.0570032	0.709213
ENSMUSG00000026933	416.664	-0.520305	0.271294	-1.91786	0.0551285	0.709213
ENSMUSG00000026821	2428.21	-0.628811	0.328573	-1.91376	0.0556502	0.709213
ENSMUSG00000035437	1037.51	-0.51338	0.269632	-1.904	0.0569096	0.709213
ENSMUSG00000005506	2615.31	-0.387853	0.200932	-1.93027	0.0535735	0.709213
ENSMUSG00000027239	786.151	0.858788	0.447652	1.91843	0.0550569	0.709213
ENSMUSG00000005102	651.972	-0.566793	0.299181	-1.89448	0.0581616	0.709213
ENSMUSG00000048911	210.594	-0.555005	0.292469	-1.89765	0.0577417	0.709213
ENSMUSG00000017737	44.7905	-1.01713	0.537658	-1.89178	0.0585203	0.709213
ENSMUSG00000039108	622.813	-0.467777	0.246311	-1.89913	0.0575474	0.709213
ENSMUSG00000058254	1775.54	0.429126	0.226915	1.89113	0.058607	0.709213
ENSMUSG00000079297	65.6709	-1.03691	0.539798	-1.92092	0.0547422	0.709213
ENSMUSG00000031375	12064.4	0.6944	0.365366	1.90056	0.0573598	0.709213
ENSMUSG00000048106	487.356	-0.513488	0.266526	-1.9266	0.0540301	0.709213
ENSMUSG00000102895	8.65174	1.68349	0.875468	1.92296	0.0544852	0.709213
ENSMUSG00000049504	548.712	-0.509355	0.268212	-1.89908	0.0575542	0.709213
ENSMUSG00000027810	686.595	-0.63279	0.331429	-1.90928	0.056226	0.709213
ENSMUSG00000048416	27.3982	-1.01213	0.529292	-1.91223	0.0558472	0.709213
ENSMUSG00000028063	17009.4	-0.895749	0.464899	-1.92676	0.0540093	0.709213
ENSMUSG00000091648	20.154	1.409	0.734211	1.91906	0.0549765	0.709213
ENSMUSG00000008730	2140.17	-0.530036	0.278621	-1.90235	0.057125	0.709213
ENSMUSG00000000561	829.557	-0.512049	0.270319	-1.89423	0.0581939	0.709213
ENSMUSG00000050947	37.923	0.911288	0.481934	1.8909	0.0586378	0.709213
ENSMUSG00000028159	173.35	-0.545479	0.285096	-1.91332	0.0557076	0.709213
ENSMUSG00000105338	10.3026	-6.98501	3.63441	-1.92191	0.0546172	0.709213
ENSMUSG00000036745	93.0099	-1.01468	0.530681	-1.91203	0.0558726	0.709213
ENSMUSG00000028234	5100.24	0.42958	0.226211	1.89902	0.0575618	0.709213
ENSMUSG00000078747	11.3695	1.46695	0.767543	1.91122	0.0559759	0.709213
ENSMUSG00000073876	7.70072	1.83001	0.954954	1.91633	0.0553229	0.709213
ENSMUSG00000028525	354.677	-0.571044	0.298401	-1.91368	0.0556608	0.709213
ENSMUSG00000049878	623.937	-0.606432	0.319261	-1.89949	0.0575	0.709213
ENSMUSG00000006219	316.803	0.612644	0.319123	1.91978	0.0548861	0.709213
ENSMUSG00000005045	47.2082	-0.876287	0.455205	-1.92504	0.0542246	0.709213
ENSMUSG00000044716	199.897	1.19374	0.621582	1.92048	0.0547972	0.709213
ENSMUSG00000029103	4798.49	0.698792	0.367025	1.90393	0.0569189	0.709213
ENSMUSG00000051022	122.575	-1.05679	0.550379	-1.92011	0.0548443	0.709213
ENSMUSG00000066975	104.356	2.93636	1.54514	1.90038	0.0573838	0.709213
ENSMUSG00000047592	40.2634	1.04133	0.550607	1.89125	0.0585912	0.709213
ENSMUSG00000029649	1663.66	0.416493	0.219289	1.89929	0.0575266	0.709213
ENSMUSG00000029752	535.535	-0.759459	0.393806	-1.92851	0.0537918	0.709213
ENSMUSG00000029629	427.169	-0.713517	0.369684	-1.93007	0.0535977	0.709213
ENSMUSG00000039841	182.762	-0.707538	0.369463	-1.91504	0.0554868	0.709213
ENSMUSG00000039742	16.8518	-1.68794	0.891129	-1.89416	0.0582044	0.709213
ENSMUSG00000029777	1988.09	-0.622986	0.324523	-1.9197	0.0548962	0.709213
ENSMUSG00000037621	21.7059	1.02096	0.536647	1.90248	0.0571091	0.709213
ENSMUSG00000068323	9.15933	2.7435	1.43082	1.91744	0.0551825	0.709213
ENSMUSG00000042213	68.5242	-0.702492	0.364922	-1.92505	0.0542236	0.709213
ENSMUSG00000056771	36.5273	-0.91073	0.481366	-1.89197	0.058495	0.709213
ENSMUSG00000072704	1032.97	-0.440763	0.231968	-1.9001	0.0574196	0.709213
ENSMUSG00000062524	43.4632	1.18296	0.618672	1.9121	0.0558632	0.709213
ENSMUSG00000019158	1451.13	0.683099	0.36032	1.89581	0.0579853	0.709213
ENSMUSG00000019738	203.858	0.463989	0.245131	1.89282	0.0583821	0.709213
ENSMUSG00000074903	55.2494	-0.729255	0.382511	-1.90649	0.0565863	0.709213
ENSMUSG00000062785	5.86977	2.52985	1.32628	1.90748	0.0564579	0.709213
ENSMUSG00000040428	68.9417	0.839138	0.443255	1.89313	0.058341	0.709213
ENSMUSG00000082154	28.8304	-1.25178	0.648585	-1.93002	0.0536046	0.709213
ENSMUSG00000042246	44.0533	0.94242	0.497555	1.8941	0.0582112	0.709213
ENSMUSG00000015501	651.829	-0.639299	0.333945	-1.91438	0.0555713	0.709213
ENSMUSG00000038332	439.471	0.61095	0.320332	1.90724	0.0564893	0.709213
ENSMUSG00000034771	48.6501	0.913788	0.476356	1.91829	0.0550744	0.709213
ENSMUSG00000004356	455.55	-0.503514	0.266106	-1.89216	0.0584702	0.709213
ENSMUSG00000036676	383.54	-0.58006	0.301149	-1.92616	0.0540848	0.709213
ENSMUSG00000020102	226.843	0.567209	0.295878	1.91704	0.0552329	0.709213
ENSMUSG00000058833	1235.64	0.493786	0.259023	1.90634	0.0566059	0.709213
ENSMUSG00000043251	99.5942	0.680497	0.357844	1.90166	0.0572159	0.709213
ENSMUSG00000031750	202.375	0.697944	0.365917	1.90739	0.0564706	0.709213
ENSMUSG00000031828	248.837	0.485283	0.254472	1.90702	0.0565182	0.709213
ENSMUSG00000035569	1472.19	-0.628461	0.326371	-1.9256	0.0541541	0.709213
ENSMUSG00000043004	571.802	0.456813	0.236937	1.92799	0.0538563	0.709213
ENSMUSG00000021870	1037.4	-0.589688	0.31036	-1.90001	0.0574317	0.709213
ENSMUSG00000022052	836.003	-0.592438	0.309905	-1.91168	0.0559177	0.709213
ENSMUSG00000033487	1112.32	-0.608853	0.31615	-1.92584	0.0541247	0.709213
ENSMUSG00000001833	2031.21	-0.586079	0.308218	-1.90151	0.0572355	0.709213
ENSMUSG00000000168	953.006	-0.461902	0.244077	-1.89245	0.0584317	0.709213
ENSMUSG00000037112	416.399	-0.49526	0.258051	-1.91923	0.0549547	0.709213
ENSMUSG00000034485	597.698	-0.808911	0.420798	-1.92233	0.0545648	0.709213
ENSMUSG00000042444	2403.39	-0.481519	0.252587	-1.90635	0.0566053	0.709213
ENSMUSG00000032262	165.448	-1.2422	0.656179	-1.89308	0.0583477	0.709213
ENSMUSG00000092805	27.9847	1.49086	0.77749	1.91753	0.0551708	0.709213
ENSMUSG00000079427	380.792	0.600761	0.314052	1.91294	0.0557562	0.709213
ENSMUSG00000032359	1350.78	0.663552	0.349786	1.89702	0.0578252	0.709213
ENSMUSG00000010051	1825.53	-0.68145	0.354993	-1.91961	0.0549068	0.709213
ENSMUSG00000058809	82.3649	-0.748711	0.394824	-1.89632	0.057918	0.709213
ENSMUSG00000020415	204.071	-0.711056	0.368659	-1.92876	0.0537601	0.709213
ENSMUSG00000037331	2091.15	-0.419433	0.220884	-1.89889	0.0575792	0.709213
ENSMUSG00000000318	81.4848	0.975557	0.512523	1.90344	0.056983	0.709213
ENSMUSG00000001440	3399.51	-0.497114	0.262808	-1.89154	0.0585517	0.709213
ENSMUSG00000020889	1085.86	0.436134	0.22665	1.92426	0.0543222	0.709213
ENSMUSG00000041674	5.29063	2.65845	1.39528	1.90532	0.056739	0.709213
ENSMUSG00000021306	9098.81	0.592705	0.309081	1.91764	0.0551573	0.709213
ENSMUSG00000038683	431.26	-0.573098	0.302667	-1.89349	0.0582921	0.709213
ENSMUSG00000021496	127.43	0.616702	0.322373	1.91301	0.0557472	0.709213
ENSMUSG00000020654	1025.63	0.531539	0.276083	1.92528	0.054194	0.709213
ENSMUSG00000020589	1519.08	-0.504335	0.266412	-1.89306	0.0583498	0.709213
ENSMUSG00000113902	836.736	0.464069	0.245132	1.89314	0.0583399	0.709213
ENSMUSG00000095210	6.752	2.45352	1.27826	1.91943	0.0549304	0.709213
ENSMUSG00000076646	7.59637	2.61794	1.3822	1.89404	0.0582194	0.709213
ENSMUSG00000095981	13.6316	2.41877	1.2715	1.90231	0.0571312	0.709213
ENSMUSG00000022255	1145.33	-0.62705	0.326773	-1.91892	0.0549947	0.709213
ENSMUSG00000022350	1708.36	-0.419689	0.218302	-1.92252	0.0545408	0.709213
ENSMUSG00000022376	33.7165	-1.77691	0.939178	-1.89199	0.0584928	0.709213
ENSMUSG00000075470	815.293	-0.526737	0.2738	-1.9238	0.0543794	0.709213
ENSMUSG00000086645	7.74754	-1.80917	0.95321	-1.89797	0.0576995	0.709213
ENSMUSG00000022824	6.12454	2.29284	1.19911	1.91212	0.0558603	0.709213
ENSMUSG00000025616	635.905	-0.669949	0.347691	-1.92685	0.053998	0.709213
ENSMUSG00000022983	899.029	-0.501531	0.261633	-1.91693	0.0552473	0.709213
ENSMUSG00000058542	183.356	0.931426	0.49167	1.89441	0.0581704	0.709213
ENSMUSG00000023809	983.805	-0.579383	0.304084	-1.90534	0.0567363	0.709213
ENSMUSG00000023892	70.9387	-0.803888	0.422766	-1.9015	0.0572371	0.709213
ENSMUSG00000024298	1362.83	-0.495691	0.258599	-1.91684	0.0552587	0.709213
ENSMUSG00000036568	507.399	-0.614796	0.319819	-1.92233	0.0545648	0.709213
ENSMUSG00000023977	2102.93	-0.457292	0.240266	-1.90327	0.0570048	0.709213
ENSMUSG00000000708	711.352	-0.454949	0.23945	-1.89997	0.0574367	0.709213
ENSMUSG00000066057	67.3442	-0.718062	0.373858	-1.92068	0.0547722	0.709213
ENSMUSG00000054321	87.1848	-0.765017	0.396745	-1.92823	0.0538261	0.709213
ENSMUSG00000024304	563.069	-0.799079	0.420884	-1.89858	0.0576202	0.709213
ENSMUSG00000024261	20321.2	-0.604957	0.316785	-1.90968	0.0561749	0.709213
ENSMUSG00000024357	787.497	0.479155	0.252485	1.89776	0.0577283	0.709213
ENSMUSG00000036908	3438.95	0.605158	0.31331	1.9315	0.053421	0.709213
ENSMUSG00000095098	721.709	0.634274	0.333205	1.90355	0.0569685	0.709213
ENSMUSG00000035885	5419.38	0.532975	0.276109	1.9303	0.0535693	0.709213
ENSMUSG00000033207	147.135	0.916299	0.479577	1.91064	0.0560511	0.709213
ENSMUSG00000051412	212.55	-0.584802	0.304549	-1.92022	0.0548297	0.709213
ENSMUSG00000026234	4713.83	-0.628707	0.33278	-1.88926	0.0588573	0.711368
ENSMUSG00000089838	8.57342	1.6627	0.880318	1.88875	0.058925	0.711368
ENSMUSG00000001016	832.264	-0.427063	0.226131	-1.88857	0.0589497	0.711368
ENSMUSG00000067869	144.679	-0.797772	0.42247	-1.88835	0.0589788	0.711368
ENSMUSG00000010607	232.627	0.582473	0.308672	1.88703	0.0591563	0.712873
ENSMUSG00000038453	32.2052	1.59212	0.843906	1.88661	0.059213	0.712873
ENSMUSG00000018707	7383.47	-0.468502	0.248343	-1.88651	0.0592259	0.712873
ENSMUSG00000028820	2421.48	-0.611895	0.324466	-1.88585	0.0593147	0.712959
ENSMUSG00000095612	6.38435	2.37818	1.26095	1.88603	0.0592911	0.712959
ENSMUSG00000044501	66.7151	-0.954108	0.506102	-1.88521	0.0594014	0.713511
ENSMUSG00000025903	546.73	-0.494863	0.262723	-1.88359	0.0596209	0.713621
ENSMUSG00000025531	247.66	-0.532197	0.282719	-1.88243	0.0597781	0.713621
ENSMUSG00000106037	1448.04	0.440356	0.233924	1.88247	0.0597719	0.713621
ENSMUSG00000034981	597.807	-0.471812	0.250583	-1.88286	0.0597194	0.713621
ENSMUSG00000036391	348.513	-0.577648	0.306828	-1.88265	0.0597483	0.713621
ENSMUSG00000037275	375.621	-0.506779	0.269054	-1.88356	0.0596252	0.713621
ENSMUSG00000054364	3968.22	0.536935	0.285103	1.8833	0.0596593	0.713621
ENSMUSG00000034892	5571.61	0.414395	0.220049	1.8832	0.0596736	0.713621
ENSMUSG00000072825	1458.39	-0.65776	0.348999	-1.88471	0.0594694	0.713621
ENSMUSG00000031538	4383.83	0.513877	0.273093	1.88169	0.0598781	0.71384
ENSMUSG00000022758	13.993	1.53639	0.816452	1.88178	0.0598653	0.71384
ENSMUSG00000079260	194.95	-0.549562	0.292198	-1.88079	0.0600012	0.714819
ENSMUSG00000089804	5.4906	2.36443	1.25746	1.88032	0.060065	0.714898
ENSMUSG00000019647	216.042	-0.995957	0.529726	-1.88014	0.0600895	0.714898
ENSMUSG00000043535	585.56	-0.51685	0.275005	-1.87942	0.0601867	0.715567
ENSMUSG00000008136	97.3973	0.979535	0.521281	1.87909	0.0602322	0.715621
ENSMUSG00000029659	182.431	0.606754	0.323064	1.87812	0.0603644	0.716704
ENSMUSG00000045624	155.831	-0.822474	0.438227	-1.87682	0.0605423	0.716899
ENSMUSG00000027835	464.45	-0.605138	0.322293	-1.8776	0.0604357	0.716899
ENSMUSG00000042286	1911.95	0.689941	0.367614	1.87681	0.0605443	0.716899
ENSMUSG00000020868	856.746	0.436191	0.232412	1.8768	0.0605449	0.716899
ENSMUSG00000027080	394.312	-0.530904	0.283015	-1.87589	0.0606706	0.717346
ENSMUSG00000096490	16.6	2.47507	1.31925	1.87612	0.0606388	0.717346
ENSMUSG00000046185	173.312	-0.55954	0.298336	-1.87553	0.0607194	0.717346
ENSMUSG00000041669	15.2437	1.73056	0.922801	1.87533	0.0607468	0.717346
ENSMUSG00000026032	670.498	0.438725	0.234454	1.87127	0.0613082	0.718338
ENSMUSG00000028718	45.1276	-0.771655	0.412428	-1.871	0.0613446	0.718338
ENSMUSG00000028803	5825.53	-0.867979	0.463748	-1.87166	0.0612533	0.718338
ENSMUSG00000014550	666.071	-0.502819	0.268846	-1.87029	0.0614436	0.718338
ENSMUSG00000070424	322.806	-0.797327	0.425461	-1.87403	0.0609262	0.718338
ENSMUSG00000060260	295.301	0.494607	0.264458	1.87026	0.0614474	0.718338
ENSMUSG00000032554	3883.78	0.715214	0.381705	1.87373	0.0609671	0.718338
ENSMUSG00000040661	782.795	-0.43325	0.231528	-1.87127	0.0613081	0.718338
ENSMUSG00000081860	4.58429	2.48842	1.32972	1.87138	0.0612924	0.718338
ENSMUSG00000020681	870.624	0.804063	0.429592	1.87169	0.0612495	0.718338
ENSMUSG00000017778	822.027	0.493962	0.263707	1.87315	0.0610481	0.718338
ENSMUSG00000059895	1179.9	0.788803	0.421183	1.87282	0.0610926	0.718338
ENSMUSG00000033170	403.77	0.69747	0.372357	1.87312	0.0610515	0.718338
ENSMUSG00000023048	3871.61	0.421641	0.225408	1.87057	0.0614046	0.718338
ENSMUSG00000071661	35.9082	0.839821	0.44892	1.87076	0.0613787	0.718338
ENSMUSG00000051951	20.3904	-1.28795	0.689284	-1.86853	0.0616886	0.719043
ENSMUSG00000027272	702.228	-0.480456	0.257277	-1.86746	0.0618368	0.719043
ENSMUSG00000027828	5118.35	-0.708337	0.379293	-1.86752	0.0618295	0.719043
ENSMUSG00000096974	51.4329	0.992462	0.531288	1.86803	0.0617576	0.719043
ENSMUSG00000049232	278.861	-0.632168	0.338361	-1.86833	0.0617168	0.719043
ENSMUSG00000020547	401.876	-0.789808	0.422542	-1.86918	0.0615977	0.719043
ENSMUSG00000024056	62.2048	-0.995767	0.532924	-1.8685	0.0616928	0.719043
ENSMUSG00000118377	4.86376	2.19098	1.17291	1.86798	0.0617643	0.719043
ENSMUSG00000040522	217.012	0.742244	0.397938	1.86523	0.0621494	0.720937
ENSMUSG00000043832	287.276	0.75257	0.403346	1.86581	0.0620673	0.720937
ENSMUSG00000043866	1098.5	0.447771	0.240114	1.86483	0.0622059	0.720937
ENSMUSG00000022203	162.374	0.779376	0.417879	1.86507	0.062171	0.720937
ENSMUSG00000050299	1545.79	0.458006	0.245517	1.86547	0.0621151	0.720937
ENSMUSG00000086968	542.55	-0.621779	0.333835	-1.86253	0.0625281	0.721957
ENSMUSG00000029001	150.866	0.806749	0.433026	1.86305	0.062455	0.721957
ENSMUSG00000106825	57.0571	0.693285	0.372305	1.86214	0.0625831	0.721957
ENSMUSG00000047735	905.441	-0.588623	0.315869	-1.8635	0.0623917	0.721957
ENSMUSG00000070802	17.6611	1.78672	0.959251	1.86262	0.062516	0.721957
ENSMUSG00000001911	428.662	0.655401	0.35195	1.8622	0.0625747	0.721957
ENSMUSG00000021702	138.115	-1.22565	0.658025	-1.86261	0.062517	0.721957
ENSMUSG00000036545	1815.96	0.40661	0.218397	1.8618	0.0626319	0.722043
ENSMUSG00000031785	582.245	0.492692	0.264869	1.86013	0.0628666	0.723317
ENSMUSG00000084786	1619.16	0.489315	0.26298	1.86065	0.0627929	0.723317
ENSMUSG00000006941	792.42	0.404606	0.217489	1.86036	0.062835	0.723317
ENSMUSG00000064179	40.8506	-1.45892	0.784707	-1.85919	0.0630006	0.723907
ENSMUSG00000057409	85.1614	-0.788345	0.423996	-1.85932	0.0629817	0.723907
ENSMUSG00000002881	895.412	-0.574699	0.309198	-1.85868	0.0630729	0.724261
ENSMUSG00000025782	227.341	-0.524561	0.282371	-1.8577	0.0632118	0.7244
ENSMUSG00000031434	163.405	-0.551246	0.296911	-1.85661	0.0633672	0.7244
ENSMUSG00000037313	227.342	-0.47124	0.253825	-1.85655	0.0633752	0.7244
ENSMUSG00000070493	5261.11	0.491179	0.264551	1.85665	0.0633607	0.7244
ENSMUSG00000080917	29.0478	0.932109	0.501963	1.85693	0.0633212	0.7244
ENSMUSG00000066232	1424.16	-0.524569	0.282382	-1.85766	0.0632173	0.7244
ENSMUSG00000049717	578.815	-0.759603	0.408793	-1.85816	0.0631462	0.7244
ENSMUSG00000059565	53.264	0.805814	0.434401	1.855	0.0635959	0.725186
ENSMUSG00000051339	334.723	0.523975	0.282501	1.85477	0.0636294	0.725186
ENSMUSG00000031592	687.416	-0.558367	0.301069	-1.85461	0.0636514	0.725186
ENSMUSG00000041707	54.42	0.854381	0.460546	1.85515	0.0635751	0.725186
ENSMUSG00000056487	8.75982	2.39769	1.29209	1.85567	0.063501	0.725186
ENSMUSG00000075040	454.453	-0.501589	0.270593	-1.85366	0.0637872	0.725296
ENSMUSG00000000416	338.184	-1.05156	0.567374	-1.85339	0.0638271	0.725296
ENSMUSG00000022322	67.1052	-0.768292	0.414432	-1.85384	0.0637617	0.725296
ENSMUSG00000018008	1733.4	0.499991	0.269676	1.85404	0.063733	0.725296
ENSMUSG00000016427	870.386	0.414214	0.223681	1.85181	0.0640538	0.725985
ENSMUSG00000028282	146.49	-0.665694	0.359466	-1.8519	0.0640407	0.725985
ENSMUSG00000019851	293.418	1.01302	0.547028	1.85186	0.0640457	0.725985
ENSMUSG00000051354	13.2145	1.41817	0.765799	1.85188	0.064043	0.725985
ENSMUSG00000027326	56.4566	-0.783637	0.423298	-1.85127	0.0641312	0.725986
ENSMUSG00000033147	614.543	-0.611574	0.33042	-1.8509	0.064184	0.725986
ENSMUSG00000110105	12.457	1.48826	0.804182	1.85065	0.0642201	0.725986
ENSMUSG00000021359	1721.3	-0.541109	0.292379	-1.85071	0.064211	0.725986
ENSMUSG00000043157	728.278	0.795755	0.430199	1.84973	0.0643518	0.727005
ENSMUSG00000068882	963.495	-0.69501	0.376126	-1.84781	0.0646294	0.727163
ENSMUSG00000039257	4.9838	-4.30334	2.32982	-1.84708	0.0647363	0.727163
ENSMUSG00000059897	76.8496	-0.68268	0.369259	-1.84878	0.0644891	0.727163
ENSMUSG00000062611	3432.95	-0.573058	0.31029	-1.84685	0.0647695	0.727163
ENSMUSG00000032446	33.9078	0.989626	0.535871	1.84676	0.0647818	0.727163
ENSMUSG00000048763	105.424	1.22315	0.661581	1.84883	0.0644829	0.727163
ENSMUSG00000044734	164.071	-2.20609	1.19385	-1.84788	0.064619	0.727163
ENSMUSG00000024081	357.532	-0.695016	0.376296	-1.84699	0.0647481	0.727163
ENSMUSG00000103144	162.493	2.1594	1.16884	1.84748	0.0646776	0.727163
ENSMUSG00000025006	2804.29	-0.677954	0.367019	-1.84719	0.0647194	0.727163
ENSMUSG00000075279	455.977	0.453965	0.246095	1.84467	0.0650852	0.727763
ENSMUSG00000051319	202.507	0.611592	0.331476	1.84506	0.0650288	0.727763
ENSMUSG00000001420	11.818	-1.37356	0.744107	-1.84591	0.0649051	0.727763
ENSMUSG00000036199	2951.35	0.47851	0.259366	1.84492	0.0650492	0.727763
ENSMUSG00000022400	1649.35	0.39621	0.21477	1.84482	0.0650642	0.727763
ENSMUSG00000024621	2716.05	0.576612	0.312502	1.84514	0.0650166	0.727763
ENSMUSG00000026335	6689.66	-0.676586	0.367346	-1.84182	0.0655011	0.727858
ENSMUSG00000038147	2853.51	0.739871	0.402352	1.83886	0.0659353	0.727858
ENSMUSG00000026939	182.963	0.698843	0.37935	1.84221	0.0654443	0.727858
ENSMUSG00000041219	335.754	-0.442549	0.240161	-1.84272	0.06537	0.727858
ENSMUSG00000074876	52.5314	-0.670123	0.364019	-1.8409	0.0656358	0.727858
ENSMUSG00000074622	1298.34	0.579103	0.314415	1.84184	0.0654986	0.727858
ENSMUSG00000000339	617.182	-0.608769	0.330139	-1.84397	0.0651868	0.727858
ENSMUSG00000028029	701.301	-0.442351	0.240527	-1.83909	0.0659015	0.727858
ENSMUSG00000030216	963.353	-0.437677	0.237488	-1.84295	0.0653365	0.727858
ENSMUSG00000032712	448.009	-0.78411	0.426407	-1.83888	0.0659331	0.727858
ENSMUSG00000040331	347.934	0.416095	0.225989	1.84122	0.0655889	0.727858
ENSMUSG00000031838	1487.21	0.543028	0.294581	1.84339	0.0652724	0.727858
ENSMUSG00000031818	7567.76	0.481012	0.26165	1.83838	0.0660067	0.727858
ENSMUSG00000043773	6.40417	1.89556	1.02953	1.8412	0.0655926	0.727858
ENSMUSG00000020520	406.552	0.536354	0.291723	1.83857	0.0659787	0.727858
ENSMUSG00000039963	66.0303	-0.726723	0.395311	-1.83836	0.0660099	0.727858
ENSMUSG00000035958	250.798	-0.792503	0.430991	-1.83879	0.065946	0.727858
ENSMUSG00000023025	656.429	-0.502984	0.273023	-1.84228	0.0654346	0.727858
ENSMUSG00000041957	58.7211	-1.44709	0.784855	-1.84376	0.0652174	0.727858
ENSMUSG00000022768	5.55579	-1.84984	1.00491	-1.84081	0.0656501	0.727858
ENSMUSG00000076940	5.71936	2.79329	1.5189	1.83902	0.0659116	0.727858
ENSMUSG00000071649	943.483	0.41905	0.227917	1.83861	0.0659724	0.727858
ENSMUSG00000031059	1675.82	0.445126	0.242256	1.83742	0.0661476	0.728764
ENSMUSG00000033938	1664.48	0.43111	0.234751	1.83646	0.0662902	0.728764
ENSMUSG00000083899	119.796	-0.952041	0.518408	-1.83647	0.0662882	0.728764
ENSMUSG00000017830	153.52	0.638718	0.347784	1.83653	0.0662787	0.728764
ENSMUSG00000048027	1455.77	-0.874967	0.476461	-1.83639	0.0663006	0.728764
ENSMUSG00000045382	1989.12	0.587643	0.320241	1.835	0.0665055	0.729773
ENSMUSG00000026697	19.2888	2.39201	1.30384	1.83459	0.0665664	0.729773
ENSMUSG00000026509	3295.95	-0.548054	0.298686	-1.83488	0.0665235	0.729773
ENSMUSG00000037111	1786.32	-0.529589	0.288705	-1.83436	0.0666012	0.729773
ENSMUSG00000004263	2615.24	-0.483804	0.263691	-1.83474	0.0665442	0.729773
ENSMUSG00000113786	31.3547	-0.84927	0.463156	-1.83366	0.0667048	0.729994
ENSMUSG00000024402	13.2576	-1.65353	0.901695	-1.8338	0.0666831	0.729994
ENSMUSG00000030303	58.6112	-2.94563	1.60682	-1.8332	0.0667721	0.73013
ENSMUSG00000034616	1331.81	0.412628	0.225109	1.83301	0.0668008	0.73013
ENSMUSG00000110768	5.26323	-2.09766	1.14477	-1.83238	0.0668941	0.730237
ENSMUSG00000021374	539.858	-0.50359	0.274799	-1.83257	0.0668659	0.730237
ENSMUSG00000002111	1732.57	0.460788	0.251518	1.83203	0.0669466	0.730353
ENSMUSG00000026116	1012.88	-0.542645	0.296324	-1.83126	0.0670618	0.730698
ENSMUSG00000042757	130.614	-2.16047	1.17977	-1.83126	0.067061	0.730698
ENSMUSG00000002718	834.229	-0.492135	0.269172	-1.82833	0.0675	0.730748
ENSMUSG00000027959	66.9312	-0.697436	0.381361	-1.82881	0.0674283	0.730748
ENSMUSG00000063052	197.383	-0.506344	0.276887	-1.8287	0.0674441	0.730748
ENSMUSG00000053297	284.461	0.776262	0.424684	1.82786	0.0675706	0.730748
ENSMUSG00000035158	5032.15	-0.733504	0.400973	-1.82931	0.0673531	0.730748
ENSMUSG00000030144	1073.97	0.550376	0.300893	1.82914	0.0673788	0.730748
ENSMUSG00000074129	9445.51	0.329749	0.180114	1.83078	0.0671331	0.730748
ENSMUSG00000055078	5.24935	-2.76794	1.51286	-1.8296	0.0673093	0.730748
ENSMUSG00000038916	170.622	-0.716727	0.392169	-1.8276	0.06761	0.730748
ENSMUSG00000071303	8.90478	1.47957	0.808927	1.82905	0.0673915	0.730748
ENSMUSG00000059901	233.087	-1.76604	0.966045	-1.82812	0.0675323	0.730748
ENSMUSG00000038508	458.446	0.624124	0.340983	1.83037	0.0671952	0.730748
ENSMUSG00000022263	1906.52	-0.438669	0.239636	-1.83057	0.067165	0.730748
ENSMUSG00000038523	45.1542	0.866518	0.47494	1.82448	0.0680796	0.731468
ENSMUSG00000028114	458.395	-0.394151	0.216047	-1.82438	0.0680951	0.731468
ENSMUSG00000040151	1222.93	-0.849299	0.465126	-1.82596	0.067857	0.731468
ENSMUSG00000029470	4151.53	0.525359	0.287895	1.82483	0.0680267	0.731468
ENSMUSG00000008036	2673.79	0.520181	0.285049	1.82488	0.0680186	0.731468
ENSMUSG00000021322	77.6349	0.745081	0.408232	1.82514	0.0679797	0.731468
ENSMUSG00000021709	1302.02	-0.591182	0.323729	-1.82616	0.0678254	0.731468
ENSMUSG00000025453	161.656	0.889992	0.48739	1.82604	0.0678447	0.731468
ENSMUSG00000021277	870.015	-0.506981	0.27771	-1.82557	0.0679147	0.731468
ENSMUSG00000102828	23.6442	-1.6524	0.905144	-1.82557	0.0679153	0.731468
ENSMUSG00000073643	2257.16	-0.331241	0.181647	-1.82354	0.0682217	0.731557
ENSMUSG00000006333	11918.3	0.534892	0.293285	1.82379	0.0681835	0.731557
ENSMUSG00000040936	73.7461	-0.698108	0.382841	-1.82349	0.068229	0.731557
ENSMUSG00000026223	6042.58	0.487275	0.267423	1.82211	0.0684382	0.73167
ENSMUSG00000043019	1041.97	-0.667648	0.366613	-1.82112	0.0685882	0.73167
ENSMUSG00000039046	885.295	-0.594253	0.32662	-1.8194	0.0688504	0.73167
ENSMUSG00000026883	1691.77	-0.44988	0.247369	-1.81866	0.0689633	0.73167
ENSMUSG00000040152	1139.36	-0.726466	0.399735	-1.81737	0.0691605	0.73167
ENSMUSG00000068823	4414.39	-0.436182	0.239483	-1.82135	0.0685542	0.73167
ENSMUSG00000025329	17.2555	2.19842	1.2094	1.81777	0.0690997	0.73167
ENSMUSG00000106858	10.1797	-1.72647	0.949612	-1.81808	0.0690512	0.73167
ENSMUSG00000033152	369.894	0.78398	0.430766	1.81997	0.0687638	0.73167
ENSMUSG00000035245	3871.96	-0.616876	0.338471	-1.82254	0.0683731	0.73167
ENSMUSG00000053173	83.4745	0.668462	0.367808	1.81742	0.0691529	0.73167
ENSMUSG00000033429	246.049	0.570265	0.312822	1.82297	0.0683079	0.73167
ENSMUSG00000042462	158.975	0.557028	0.306317	1.81847	0.0689924	0.73167
ENSMUSG00000009681	1370.92	-0.367954	0.201906	-1.8224	0.068394	0.73167
ENSMUSG00000070283	294.253	0.460302	0.253004	1.81935	0.0688586	0.73167
ENSMUSG00000020694	542.661	-0.530882	0.29178	-1.81946	0.0688416	0.73167
ENSMUSG00000014850	96.5135	-0.523192	0.287349	-1.82075	0.0686447	0.73167
ENSMUSG00000020988	156.483	-0.507503	0.279215	-1.81761	0.0691242	0.73167
ENSMUSG00000022450	1200.04	0.440361	0.24187	1.82065	0.0686596	0.73167
ENSMUSG00000023015	500.769	-0.533786	0.293451	-1.819	0.0689122	0.73167
ENSMUSG00000047141	204.613	-0.696883	0.383057	-1.81927	0.0688706	0.73167
ENSMUSG00000040663	106.469	-1.12961	0.62148	-1.81761	0.0691232	0.73167
ENSMUSG00000026442	78.3075	0.750011	0.412917	1.81637	0.0693134	0.732498
ENSMUSG00000026675	417.38	-0.6378	0.351257	-1.81576	0.0694064	0.732498
ENSMUSG00000097287	147.678	0.502265	0.276572	1.81604	0.0693648	0.732498
ENSMUSG00000020142	222.631	-0.682565	0.375887	-1.81588	0.0693888	0.732498
ENSMUSG00000052776	325.372	0.729054	0.4022	1.81267	0.0698834	0.732665
ENSMUSG00000043421	441.66	-0.984194	0.542804	-1.81317	0.0698062	0.732665
ENSMUSG00000063760	307.392	-0.581864	0.320828	-1.81363	0.0697341	0.732665
ENSMUSG00000066880	241.654	-0.634119	0.349814	-1.81273	0.069873	0.732665
ENSMUSG00000017485	1002.98	-0.587904	0.324193	-1.81344	0.0697643	0.732665
ENSMUSG00000021938	391.128	-0.541362	0.298488	-1.81368	0.0697266	0.732665
ENSMUSG00000060216	901.422	0.497917	0.274674	1.81275	0.0698696	0.732665
ENSMUSG00000038014	3817.79	-0.325939	0.179599	-1.81482	0.0695521	0.732665
ENSMUSG00000091387	96.6828	0.785517	0.433054	1.8139	0.0696926	0.732665
ENSMUSG00000024241	453.458	-0.607957	0.334945	-1.81509	0.0695096	0.732665
ENSMUSG00000051375	547.674	0.574818	0.316737	1.81481	0.069553	0.732665
ENSMUSG00000023064	77.1058	0.732653	0.404327	1.81203	0.0699818	0.733256
ENSMUSG00000026361	418.093	-0.568065	0.31358	-1.81154	0.0700567	0.733601
ENSMUSG00000026104	1247.45	-0.676197	0.380158	-1.77872	0.0752849	0.733827
ENSMUSG00000043629	129.929	-0.691136	0.388199	-1.78036	0.0750164	0.733827
ENSMUSG00000026028	2009.84	-0.464462	0.259295	-1.79125	0.073253	0.733827
ENSMUSG00000026020	387.49	-0.787257	0.438918	-1.79363	0.0728718	0.733827
ENSMUSG00000046856	26.3805	0.945454	0.532207	1.77648	0.0756545	0.733827
ENSMUSG00000073658	7.10341	3.15492	1.77095	1.78148	0.0748343	0.733827
ENSMUSG00000026185	2093.77	-0.566081	0.31495	-1.79737	0.0722772	0.733827
ENSMUSG00000032968	20.1272	1.59163	0.892603	1.78313	0.0745645	0.733827
ENSMUSG00000054976	7.11097	-2.9803	1.66352	-1.79157	0.0732026	0.733827
ENSMUSG00000026484	421.839	-0.404287	0.225314	-1.79432	0.0727613	0.733827
ENSMUSG00000032666	1138.2	-0.556244	0.311392	-1.78632	0.0740483	0.733827
ENSMUSG00000040225	1575.79	-0.627263	0.347618	-1.80446	0.0711591	0.733827
ENSMUSG00000026573	21.1215	1.61915	0.902292	1.79449	0.0727357	0.733827
ENSMUSG00000103653	7896.08	0.515442	0.288882	1.78427	0.0743801	0.733827
ENSMUSG00000103901	20.178	-1.21591	0.678838	-1.79117	0.073266	0.733827
ENSMUSG00000036504	485.331	0.428598	0.239578	1.78897	0.0736197	0.733827
ENSMUSG00000027091	680.843	-0.440792	0.247556	-1.78057	0.0749822	0.733827
ENSMUSG00000074968	189.955	-0.629475	0.354266	-1.77684	0.0755939	0.733827
ENSMUSG00000027208	453.152	-0.947229	0.528475	-1.79238	0.0730718	0.733827
ENSMUSG00000027357	263.829	-0.433579	0.244201	-1.7755	0.0758153	0.733827
ENSMUSG00000027635	201.214	-0.803924	0.448679	-1.79176	0.0731715	0.733827
ENSMUSG00000027656	168.625	0.838202	0.465442	1.80087	0.071723	0.733827
ENSMUSG00000016257	1029.3	-0.502779	0.282808	-1.77781	0.0754356	0.733827
ENSMUSG00000095362	112.44	-0.984696	0.54839	-1.79561	0.0725561	0.733827
ENSMUSG00000064127	326.596	-0.488159	0.272323	-1.79258	0.0730406	0.733827
ENSMUSG00000000787	2769.75	-0.446822	0.248402	-1.79879	0.0720525	0.733827
ENSMUSG00000019087	8326.62	0.382679	0.214118	1.78723	0.0738995	0.733827
ENSMUSG00000034311	64.8523	-0.753156	0.419602	-1.79493	0.0726648	0.733827
ENSMUSG00000031312	6.63507	2.42752	1.36645	1.77651	0.0756487	0.733827
ENSMUSG00000037818	202.761	-0.690663	0.388779	-1.77649	0.0756517	0.733827
ENSMUSG00000033981	6.99516	-1.80564	1.00465	-1.79728	0.0722908	0.733827
ENSMUSG00000038205	364.296	-0.575761	0.319912	-1.79975	0.0719004	0.733827
ENSMUSG00000039234	804.537	-0.743345	0.411451	-1.80664	0.0708178	0.733827
ENSMUSG00000028180	1069.59	-0.554842	0.310455	-1.78719	0.073907	0.733827
ENSMUSG00000028461	364.154	0.45682	0.25336	1.80305	0.0713804	0.733827
ENSMUSG00000028369	744.442	0.860192	0.479502	1.79393	0.0728245	0.733827
ENSMUSG00000028403	489.845	-0.444092	0.245352	-1.81002	0.0702929	0.733827
ENSMUSG00000038172	890.174	-0.607576	0.336964	-1.80309	0.0713741	0.733827
ENSMUSG00000028681	23.5773	1.26146	0.706213	1.78623	0.0740617	0.733827
ENSMUSG00000028890	301.219	-0.464261	0.257137	-1.8055	0.070996	0.733827
ENSMUSG00000036856	341.245	1.82528	1.01082	1.80575	0.0709581	0.733827
ENSMUSG00000040972	15.5959	1.67817	0.944206	1.77733	0.0755136	0.733827
ENSMUSG00000067916	55.8443	-0.737045	0.410227	-1.79668	0.0723871	0.733827
ENSMUSG00000028965	27.0369	1.6625	0.936289	1.77563	0.0757939	0.733827
ENSMUSG00000039523	819.745	-0.475959	0.265008	-1.79602	0.0724921	0.733827
ENSMUSG00000036323	1143.15	-0.459099	0.255799	-1.79477	0.0726906	0.733827
ENSMUSG00000053030	7.51854	-2.2687	1.27282	-1.78242	0.0746804	0.733827
ENSMUSG00000029415	496.486	-0.576701	0.322286	-1.78941	0.0735487	0.733827
ENSMUSG00000079363	273.73	-0.9983	0.559259	-1.78504	0.074255	0.733827
ENSMUSG00000029467	3923.63	-0.68364	0.378629	-1.80557	0.0709857	0.733827
ENSMUSG00000070498	7.52533	-1.75866	0.989682	-1.77699	0.0755697	0.733827
ENSMUSG00000060063	576.637	0.596089	0.330637	1.80285	0.0714121	0.733827
ENSMUSG00000029553	93.7769	0.671538	0.376107	1.7855	0.074181	0.733827
ENSMUSG00000029686	1494.58	-0.458982	0.258202	-1.77761	0.0754682	0.733827
ENSMUSG00000029687	371.47	-0.544279	0.304792	-1.78574	0.0741409	0.733827
ENSMUSG00000029822	259.548	-0.565173	0.313202	-1.8045	0.0711529	0.733827
ENSMUSG00000038301	833.236	-0.467435	0.259601	-1.80059	0.0717678	0.733827
ENSMUSG00000033769	863.27	-0.568044	0.318061	-1.78596	0.0741058	0.733827
ENSMUSG00000052144	1110.46	-0.543394	0.302799	-1.79457	0.0727228	0.733827
ENSMUSG00000064109	71.103	0.850109	0.475184	1.78901	0.0736132	0.733827
ENSMUSG00000104113	5.24018	2.66938	1.48275	1.80029	0.0718153	0.733827
ENSMUSG00000030494	34.9856	1.11468	0.621827	1.79258	0.0730398	0.733827
ENSMUSG00000030421	545.727	-0.567024	0.318533	-1.78011	0.0750578	0.733827
ENSMUSG00000040212	5143.56	0.478558	0.264419	1.80985	0.0703197	0.733827
ENSMUSG00000015709	200.048	0.798745	0.441564	1.8089	0.0704664	0.733827
ENSMUSG00000046364	3660.86	0.356102	0.199086	1.78868	0.0736664	0.733827
ENSMUSG00000055116	218.183	-0.501017	0.278992	-1.79581	0.0725245	0.733827
ENSMUSG00000030748	1028.44	0.55277	0.310294	1.78144	0.0748403	0.733827
ENSMUSG00000030720	1104.85	0.476144	0.26739	1.78071	0.0749591	0.733827
ENSMUSG00000063065	6020.48	0.516869	0.287004	1.80091	0.0717167	0.733827
ENSMUSG00000006205	1118.92	0.738764	0.408865	1.80686	0.0707834	0.733827
ENSMUSG00000025511	4157.2	0.636263	0.357292	1.78079	0.074946	0.733827
ENSMUSG00000071532	446.74	-0.67666	0.37706	-1.79457	0.0727226	0.733827
ENSMUSG00000037202	56.6478	1.21206	0.677676	1.78855	0.0736872	0.733827
ENSMUSG00000020308	496.562	0.595035	0.333467	1.78439	0.0743602	0.733827
ENSMUSG00000003070	33.7924	1.04679	0.586554	1.78465	0.0743188	0.733827
ENSMUSG00000034612	1887.89	-0.700914	0.394463	-1.77688	0.0755877	0.733827
ENSMUSG00000037725	152.685	-0.518329	0.288703	-1.79537	0.0725941	0.733827
ENSMUSG00000034656	569.458	0.682451	0.378118	1.80486	0.0710959	0.733827
ENSMUSG00000021773	655.032	0.513371	0.284375	1.80526	0.0710344	0.733827
ENSMUSG00000042354	809.863	-0.590003	0.331335	-1.78068	0.0749644	0.733827
ENSMUSG00000071547	209.68	0.63911	0.358044	1.785	0.0742609	0.733827
ENSMUSG00000050335	52871.5	0.453128	0.252227	1.79651	0.0724141	0.733827
ENSMUSG00000021963	527.293	0.417876	0.234948	1.77859	0.0753066	0.733827
ENSMUSG00000054733	256.839	0.492766	0.27495	1.7922	0.0731006	0.733827
ENSMUSG00000058745	4.67016	2.12163	1.17869	1.79999	0.0718622	0.733827
ENSMUSG00000060126	36286.9	0.436246	0.245107	1.77982	0.0751052	0.733827
ENSMUSG00000066607	37.486	0.879152	0.491811	1.78758	0.0738433	0.733827
ENSMUSG00000007892	16465.8	0.513341	0.28722	1.78727	0.0738936	0.733827
ENSMUSG00000041361	256.993	-0.632014	0.352116	-1.7949	0.072669	0.733827
ENSMUSG00000033350	209.785	-1.02524	0.568915	-1.80211	0.0715287	0.733827
ENSMUSG00000032595	318.939	0.676562	0.374669	1.80576	0.0709559	0.733827
ENSMUSG00000013419	826.079	0.48425	0.270506	1.79016	0.0734278	0.733827
ENSMUSG00000040850	809.291	-0.460288	0.258956	-1.77748	0.0754894	0.733827
ENSMUSG00000000690	30.0708	1.79974	1.01109	1.78	0.075076	0.733827
ENSMUSG00000041797	89.3164	0.943649	0.530586	1.7785	0.0753212	0.733827
ENSMUSG00000041654	717.928	0.532904	0.29885	1.78318	0.0745565	0.733827
ENSMUSG00000113151	10.9201	1.45449	0.815016	1.78462	0.0743235	0.733827
ENSMUSG00000007617	140.996	-0.622085	0.349044	-1.78226	0.0747075	0.733827
ENSMUSG00000052727	560.811	-0.473922	0.264353	-1.79276	0.0730113	0.733827
ENSMUSG00000020644	2341.42	0.588782	0.325954	1.80633	0.0708662	0.733827
ENSMUSG00000036257	690.214	-0.397485	0.222607	-1.78559	0.0741659	0.733827
ENSMUSG00000021242	14043.3	0.472673	0.261684	1.80628	0.0708752	0.733827
ENSMUSG00000021886	98.4552	0.921605	0.516397	1.78468	0.0743126	0.733827
ENSMUSG00000068706	209.311	0.520471	0.287888	1.80789	0.070623	0.733827
ENSMUSG00000058656	25.3984	1.15315	0.645321	1.78693	0.0739482	0.733827
ENSMUSG00000115987	1346.75	0.351298	0.194869	1.80274	0.0714286	0.733827
ENSMUSG00000071715	1126.81	0.58053	0.326297	1.77914	0.0752162	0.733827
ENSMUSG00000023019	821.327	-0.873083	0.48409	-1.80355	0.0713011	0.733827
ENSMUSG00000023020	1056.28	0.506056	0.280258	1.80568	0.070968	0.733827
ENSMUSG00000023031	352.166	0.507146	0.285539	1.7761	0.0757157	0.733827
ENSMUSG00000039789	166.61	-0.536975	0.299744	-1.79144	0.073222	0.733827
ENSMUSG00000038127	1409.14	-0.410099	0.230541	-1.77886	0.0752633	0.733827
ENSMUSG00000022667	258.316	0.68183	0.37738	1.80674	0.0708022	0.733827
ENSMUSG00000089698	113.001	-0.78426	0.433837	-1.80773	0.0706482	0.733827
ENSMUSG00000039851	133.893	-0.879014	0.491819	-1.78727	0.073894	0.733827
ENSMUSG00000116780	18.7263	-1.58836	0.877724	-1.80963	0.0703529	0.733827
ENSMUSG00000073436	245.666	-0.534456	0.301033	-1.77541	0.0758306	0.733827
ENSMUSG00000042644	1222.26	-1.00147	0.554558	-1.80589	0.0709357	0.733827
ENSMUSG00000099329	9.89567	6.63198	3.68237	1.80101	0.0717013	0.733827
ENSMUSG00000094441	129.671	-0.680956	0.379683	-1.79349	0.0728951	0.733827
ENSMUSG00000007039	493.972	0.546938	0.302915	1.80559	0.0709831	0.733827
ENSMUSG00000039220	981.714	-0.379991	0.212027	-1.79218	0.073104	0.733827
ENSMUSG00000023973	1903.32	0.468161	0.263197	1.77875	0.0752812	0.733827
ENSMUSG00000024073	1563.07	-0.629359	0.351087	-1.7926	0.073037	0.733827
ENSMUSG00000024095	1141.34	-0.539191	0.299213	-1.80203	0.0715405	0.733827
ENSMUSG00000024242	1411.4	-0.613792	0.341961	-1.79492	0.0726669	0.733827
ENSMUSG00000045038	658.499	-0.580554	0.324461	-1.78929	0.0735685	0.733827
ENSMUSG00000045394	18.5107	-2.02697	1.12955	-1.79449	0.072735	0.733827
ENSMUSG00000045062	43.159	0.954182	0.535883	1.78058	0.0749815	0.733827
ENSMUSG00000043424	476.749	-0.663797	0.371668	-1.78599	0.0741001	0.733827
ENSMUSG00000073542	126.517	-0.628029	0.353711	-1.77554	0.0758084	0.733827
ENSMUSG00000037253	676.919	-0.452807	0.251787	-1.79837	0.0721185	0.733827
ENSMUSG00000024854	551.241	0.467201	0.259257	1.80208	0.0715335	0.733827
ENSMUSG00000117856	56.0069	0.711725	0.399398	1.782	0.0747497	0.733827
ENSMUSG00000025200	221.806	0.418784	0.233102	1.79657	0.0724031	0.733827
ENSMUSG00000003559	469.43	0.447254	0.248564	1.79935	0.0719628	0.733827
ENSMUSG00000034738	187.187	-0.962215	0.542123	-1.7749	0.0759144	0.733917
ENSMUSG00000053641	632.083	-0.368384	0.207559	-1.77484	0.0759239	0.733917
ENSMUSG00000071324	91.3008	0.920208	0.518764	1.77385	0.0760881	0.734286
ENSMUSG00000020181	511.326	-1.75485	0.989218	-1.77398	0.0760668	0.734286
ENSMUSG00000016206	282.49	0.551743	0.311037	1.77388	0.0760825	0.734286
ENSMUSG00000105594	49.9042	-3.67728	2.07335	-1.77359	0.0761303	0.734287
ENSMUSG00000025931	540.116	-0.417914	0.236549	-1.76671	0.0772764	0.73494
ENSMUSG00000028033	175.168	-0.922768	0.52309	-1.76407	0.0777202	0.73494
ENSMUSG00000026425	2303.86	-0.495441	0.280545	-1.76599	0.0773967	0.73494
ENSMUSG00000039943	789.905	-0.79789	0.451728	-1.76631	0.0773441	0.73494
ENSMUSG00000038369	813.524	-0.450332	0.254481	-1.76961	0.0767926	0.73494
ENSMUSG00000027665	1099.04	-0.421593	0.238599	-1.76695	0.0772366	0.73494
ENSMUSG00000037400	996.426	-0.454901	0.257917	-1.76375	0.0777736	0.73494
ENSMUSG00000037211	660.565	-0.621696	0.352468	-1.76383	0.0777599	0.73494
ENSMUSG00000004233	201.982	-0.483818	0.274319	-1.76371	0.0777816	0.73494
ENSMUSG00000039831	1018.01	-0.618241	0.350612	-1.76332	0.0778465	0.73494
ENSMUSG00000008575	604.177	-0.511244	0.289888	-1.76359	0.0778006	0.73494
ENSMUSG00000028524	840.583	-0.661546	0.375063	-1.76383	0.0777613	0.73494
ENSMUSG00000041202	26.7663	1.01076	0.571112	1.7698	0.07676	0.73494
ENSMUSG00000043085	160.885	0.785129	0.443581	1.76998	0.0767305	0.73494
ENSMUSG00000051435	8.89779	-1.47751	0.837951	-1.76324	0.0778596	0.73494
ENSMUSG00000029070	958.418	0.457435	0.258771	1.76772	0.077107	0.73494
ENSMUSG00000029716	30.3818	1.13235	0.639068	1.77188	0.076414	0.73494
ENSMUSG00000096403	377.562	-0.608478	0.344112	-1.76826	0.0770179	0.73494
ENSMUSG00000064945	236.524	1.18773	0.671987	1.76749	0.0771462	0.73494
ENSMUSG00000040907	2684.81	0.54305	0.306856	1.76972	0.0767732	0.73494
ENSMUSG00000037563	4757.49	0.386855	0.218344	1.77177	0.0764332	0.73494
ENSMUSG00000003423	540.446	0.547251	0.310077	1.76488	0.0775834	0.73494
ENSMUSG00000033685	5877.24	0.624381	0.353122	1.76818	0.0770314	0.73494
ENSMUSG00000092534	10.4059	-2.44189	1.3811	-1.76808	0.0770479	0.73494
ENSMUSG00000039485	192.884	0.49478	0.279597	1.76962	0.0767903	0.73494
ENSMUSG00000033318	538.657	0.621185	0.35101	1.76971	0.0767761	0.73494
ENSMUSG00000034327	451.34	-0.520924	0.294086	-1.77133	0.0765055	0.73494
ENSMUSG00000050505	178.849	1.11676	0.632459	1.76575	0.077438	0.73494
ENSMUSG00000037206	226.082	0.825806	0.468286	1.76347	0.0778217	0.73494
ENSMUSG00000010057	324.759	0.400961	0.227315	1.7639	0.0777483	0.73494
ENSMUSG00000069893	29.3548	-1.1763	0.666819	-1.76405	0.077724	0.73494
ENSMUSG00000089669	384.853	0.818493	0.462815	1.76851	0.0769758	0.73494
ENSMUSG00000044328	318.64	0.54035	0.306473	1.76312	0.07788	0.73494
ENSMUSG00000020732	19.7738	1.12404	0.637484	1.76325	0.0778581	0.73494
ENSMUSG00000021701	1710.44	-0.748881	0.424556	-1.76391	0.0777465	0.73494
ENSMUSG00000001627	1101.67	-0.74483	0.42049	-1.77134	0.0765043	0.73494
ENSMUSG00000090582	16.2081	-1.16303	0.656366	-1.77193	0.0764064	0.73494
ENSMUSG00000023944	17025.1	-0.471611	0.267262	-1.7646	0.0776308	0.73494
ENSMUSG00000038812	868.637	0.564507	0.319699	1.76574	0.0774391	0.73494
ENSMUSG00000056629	1070.92	0.444508	0.251919	1.76449	0.0776496	0.73494
ENSMUSG00000024914	3836.29	0.477726	0.270998	1.76284	0.0779275	0.734991
ENSMUSG00000109715	113.344	0.597423	0.339029	1.76216	0.0780423	0.735677
ENSMUSG00000060568	161.261	0.508665	0.288981	1.7602	0.0783734	0.736954
ENSMUSG00000038370	29.507	-1.36804	0.777096	-1.76046	0.0783306	0.736954
ENSMUSG00000028161	1671.43	-0.46404	0.263726	-1.75955	0.0784835	0.736954
ENSMUSG00000055239	1442.31	-0.559803	0.318132	-1.75965	0.0784665	0.736954
ENSMUSG00000052889	255.432	0.621305	0.35285	1.76082	0.078269	0.736954
ENSMUSG00000020953	15.4452	-1.34701	0.765349	-1.76	0.0784081	0.736954
ENSMUSG00000022629	809.806	-0.705962	0.401013	-1.76045	0.0783318	0.736954
ENSMUSG00000062480	20.9006	-1.20962	0.687531	-1.75937	0.0785151	0.736954
ENSMUSG00000054766	1950.55	-0.4149	0.23603	-1.75783	0.0787766	0.737921
ENSMUSG00000060671	764.72	-0.573212	0.326102	-1.75777	0.0787871	0.737921
ENSMUSG00000028648	996.751	0.402803	0.229113	1.7581	0.0787308	0.737921
ENSMUSG00000024294	1589.39	-0.447493	0.254494	-1.75836	0.0786858	0.737921
ENSMUSG00000027981	298.567	-0.768911	0.437799	-1.75631	0.0790352	0.739848
ENSMUSG00000044786	1089.35	-0.473025	0.269407	-1.7558	0.0791225	0.739848
ENSMUSG00000038387	638.281	0.482153	0.274751	1.75487	0.0792809	0.739848
ENSMUSG00000020027	310.382	0.604919	0.344551	1.75567	0.0791445	0.739848
ENSMUSG00000036197	966.309	-0.448924	0.255734	-1.75543	0.079186	0.739848
ENSMUSG00000052299	712.164	-0.448772	0.255665	-1.75531	0.0792062	0.739848
ENSMUSG00000024976	629.121	-0.39579	0.225544	-1.75483	0.079289	0.739848
ENSMUSG00000056260	286.987	-0.713251	0.406655	-1.75394	0.0794402	0.740017
ENSMUSG00000040606	1220.76	-0.435237	0.248101	-1.75427	0.0793843	0.740017
ENSMUSG00000023349	335.462	0.750862	0.428079	1.75403	0.0794262	0.740017
ENSMUSG00000096410	9.1281	2.32675	1.32693	1.75348	0.0795189	0.740017
ENSMUSG00000049502	266.183	-0.578526	0.329924	-1.75351	0.0795139	0.740017
ENSMUSG00000040537	118.28	1.00355	0.572904	1.75169	0.0798268	0.741004
ENSMUSG00000046807	13.7008	1.42659	0.814777	1.75089	0.0799641	0.741004
ENSMUSG00000020219	1039.63	0.524953	0.299559	1.75242	0.0797021	0.741004
ENSMUSG00000022139	2157.8	-0.470724	0.268749	-1.75154	0.0798536	0.741004
ENSMUSG00000097211	5.47951	1.82808	1.04405	1.75094	0.0799555	0.741004
ENSMUSG00000038700	28.5545	1.40167	0.800392	1.75123	0.0799063	0.741004
ENSMUSG00000022240	157.225	-0.808593	0.461693	-1.75136	0.0798831	0.741004
ENSMUSG00000023913	3536.59	0.717146	0.409253	1.75233	0.0797173	0.741004
ENSMUSG00000047747	191.932	0.761227	0.434876	1.75045	0.0800412	0.741325
ENSMUSG00000040713	6852.75	0.621302	0.355406	1.74815	0.080438	0.741551
ENSMUSG00000074846	35.7726	0.948746	0.542731	1.7481	0.0804474	0.741551
ENSMUSG00000069014	1202.78	-0.502441	0.287142	-1.7498	0.0801526	0.741551
ENSMUSG00000034872	28.9723	0.842169	0.481454	1.74922	0.0802528	0.741551
ENSMUSG00000039824	41.2133	0.92528	0.528873	1.74953	0.080199	0.741551
ENSMUSG00000031918	2253.56	-0.461159	0.263616	-1.74936	0.0802284	0.741551
ENSMUSG00000032271	36.2016	0.932027	0.533049	1.74848	0.0803804	0.741551
ENSMUSG00000041736	1407.13	0.54975	0.314414	1.74849	0.0803788	0.741551
ENSMUSG00000069372	4.9092	3.69627	2.11408	1.74841	0.0803934	0.741551
ENSMUSG00000067336	1242.51	-0.427514	0.244722	-1.74694	0.080648	0.742577
ENSMUSG00000115420	158.749	2.97962	1.707	1.74553	0.0808921	0.742577
ENSMUSG00000045725	7.04901	1.80746	1.03496	1.74641	0.0807403	0.742577
ENSMUSG00000030660	472.883	-0.585834	0.335546	-1.74591	0.0808264	0.742577
ENSMUSG00000020256	407.619	-0.885551	0.507326	-1.74553	0.0808933	0.742577
ENSMUSG00000053560	416.127	-0.551479	0.315944	-1.7455	0.0808987	0.742577
ENSMUSG00000057322	2762.82	0.440831	0.25255	1.74552	0.0808944	0.742577
ENSMUSG00000022439	171.559	0.605015	0.346604	1.74555	0.0808886	0.742577
ENSMUSG00000052688	1501.47	0.638452	0.365898	1.74489	0.0810037	0.74276
ENSMUSG00000020580	1297.67	-0.593783	0.340267	-1.74505	0.0809759	0.74276
ENSMUSG00000024247	783.524	0.426695	0.244601	1.74445	0.0810803	0.743073
ENSMUSG00000022897	904.329	-0.429897	0.246484	-1.74412	0.081139	0.743221
ENSMUSG00000079737	41.0105	-0.779163	0.446865	-1.74362	0.0812254	0.743623
ENSMUSG00000083621	283.485	0.402332	0.230923	1.74228	0.0814597	0.744987
ENSMUSG00000068747	9801.56	-0.63531	0.364627	-1.74236	0.0814458	0.744987
ENSMUSG00000026782	481.714	-0.452284	0.259739	-1.7413	0.0816304	0.745111
ENSMUSG00000067567	103.28	0.658365	0.378113	1.74119	0.0816507	0.745111
ENSMUSG00000027931	284.712	0.626215	0.359797	1.74047	0.0817768	0.745111
ENSMUSG00000028106	732.869	-0.495854	0.284752	-1.74136	0.0816211	0.745111
ENSMUSG00000074238	696.374	-0.428371	0.246117	-1.74052	0.081768	0.745111
ENSMUSG00000036442	441.489	0.452663	0.260075	1.74051	0.0817699	0.745111
ENSMUSG00000021546	5309.12	-0.380696	0.218579	-1.74169	0.0815626	0.745111
ENSMUSG00000064061	197.082	-0.629179	0.361594	-1.74001	0.0818569	0.745111
ENSMUSG00000024347	40.0987	1.12796	0.648176	1.7402	0.0818235	0.745111
ENSMUSG00000027550	288.678	-0.700828	0.402917	-1.73938	0.0819674	0.745729
ENSMUSG00000111394	1785.5	-0.60366	0.347133	-1.73899	0.0820373	0.745976
ENSMUSG00000059811	474.481	-0.374839	0.215728	-1.73756	0.0822892	0.747878
ENSMUSG00000043633	69.6552	0.732608	0.421889	1.7365	0.0824762	0.749188
ENSMUSG00000021303	71.7291	-0.921479	0.530848	-1.73586	0.0825879	0.749423
ENSMUSG00000021062	138.676	0.945721	0.544782	1.73596	0.0825704	0.749423
ENSMUSG00000054509	814.876	-0.439228	0.253246	-1.73439	0.0828484	0.751397
ENSMUSG00000036617	4919.96	-0.698312	0.403217	-1.73185	0.0833	0.751594
ENSMUSG00000026797	1167.46	-0.526457	0.30407	-1.73137	0.0833862	0.751594
ENSMUSG00000067847	1028.62	0.441226	0.254514	1.7336	0.0829884	0.751594
ENSMUSG00000062585	208.775	0.599716	0.346224	1.73216	0.0832448	0.751594
ENSMUSG00000051498	214.337	0.512158	0.295454	1.73346	0.0830136	0.751594
ENSMUSG00000030237	38.8871	-1.38897	0.801826	-1.73226	0.0832273	0.751594
ENSMUSG00000039202	1595.91	-0.521875	0.301101	-1.73322	0.0830563	0.751594
ENSMUSG00000031807	1404.55	0.613678	0.354269	1.73224	0.0832313	0.751594
ENSMUSG00000031683	573.033	0.414384	0.239299	1.73166	0.0833347	0.751594
ENSMUSG00000032288	795.581	0.452018	0.26107	1.73141	0.0833792	0.751594
ENSMUSG00000020715	1248.04	-0.534639	0.308584	-1.73256	0.0831745	0.751594
ENSMUSG00000033501	101.74	3.24166	1.87024	1.73329	0.0830449	0.751594
ENSMUSG00000004667	1080.91	0.399155	0.230584	1.73106	0.0834409	0.751699
ENSMUSG00000018339	4769.16	0.700342	0.404644	1.73076	0.083494	0.75179
ENSMUSG00000040860	357.535	0.621354	0.359146	1.73009	0.083614	0.752483
ENSMUSG00000026730	306.097	-0.419572	0.242615	-1.72937	0.0837422	0.753024
ENSMUSG00000062127	772.633	-0.620018	0.358692	-1.72855	0.0838896	0.753024
ENSMUSG00000003644	673.684	0.586893	0.339526	1.72857	0.0838869	0.753024
ENSMUSG00000037824	1895.66	0.438437	0.253546	1.72922	0.0837704	0.753024
ENSMUSG00000023277	581.144	0.50735	0.293438	1.72899	0.0838116	0.753024
ENSMUSG00000066842	467.645	-0.711684	0.41237	-1.72584	0.0843766	0.753812
ENSMUSG00000026482	2402.16	-0.423863	0.245437	-1.72697	0.0841724	0.753812
ENSMUSG00000103400	32.52	-0.841881	0.48756	-1.72672	0.0842173	0.753812
ENSMUSG00000057738	8393.96	-0.452033	0.261948	-1.72566	0.084409	0.753812
ENSMUSG00000039262	4941.31	-0.541685	0.313943	-1.72543	0.0844508	0.753812
ENSMUSG00000005233	168.693	-0.574116	0.332375	-1.72731	0.0841118	0.753812
ENSMUSG00000041975	222.587	-0.416847	0.241551	-1.72571	0.0843993	0.753812
ENSMUSG00000013707	297.819	0.701412	0.406545	1.7253	0.0844733	0.753812
ENSMUSG00000030433	176.935	0.846387	0.490505	1.72554	0.08443	0.753812
ENSMUSG00000040463	1647.77	-0.467964	0.271195	-1.72556	0.0844261	0.753812
ENSMUSG00000000078	2359.26	-0.461638	0.267202	-1.72767	0.0840472	0.753812
ENSMUSG00000036299	1345.97	0.4169	0.241656	1.72518	0.084495	0.753812
ENSMUSG00000022831	854.163	0.490538	0.284386	1.7249	0.0845454	0.753877
ENSMUSG00000030577	766.489	0.718138	0.416455	1.72441	0.0846345	0.754287
ENSMUSG00000117284	219.166	-0.808526	0.469093	-1.7236	0.0847809	0.755207
ENSMUSG00000099342	15.7195	-1.2365	0.71781	-1.7226	0.0849609	0.75604
ENSMUSG00000074227	144.837	0.959668	0.557076	1.72269	0.0849446	0.75604
ENSMUSG00000105572	59.1467	-0.806387	0.468472	-1.72131	0.085194	0.756192
ENSMUSG00000039693	149.166	-0.746533	0.433717	-1.72125	0.0852063	0.756192
ENSMUSG00000030022	141.761	-0.901543	0.523781	-1.72122	0.0852107	0.756192
ENSMUSG00000035228	19.5516	1.25551	0.729095	1.72201	0.0850679	0.756192
ENSMUSG00000038692	145.721	1.09605	0.636436	1.72216	0.0850397	0.756192
ENSMUSG00000024165	484.847	-0.610372	0.354646	-1.72107	0.0852376	0.756192
ENSMUSG00000031657	384.496	-0.639699	0.37201	-1.71957	0.0855098	0.757178
ENSMUSG00000036550	1443.79	-0.384559	0.223645	-1.71951	0.085522	0.757178
ENSMUSG00000103088	126.046	-0.923883	0.537272	-1.71958	0.0855086	0.757178
ENSMUSG00000034320	476.13	-0.478649	0.278336	-1.71968	0.08549	0.757178
ENSMUSG00000097083	13.2567	1.18983	0.692985	1.71697	0.0859855	0.758005
ENSMUSG00000040339	682.551	-0.701818	0.408346	-1.71868	0.0856721	0.758005
ENSMUSG00000028246	228.751	-0.541808	0.315405	-1.71782	0.0858302	0.758005
ENSMUSG00000028373	25.2929	1.22875	0.715798	1.71662	0.0860491	0.758005
ENSMUSG00000042460	853.676	-0.684062	0.39834	-1.71728	0.085928	0.758005
ENSMUSG00000029571	1420.52	-0.346477	0.201739	-1.71745	0.0858964	0.758005
ENSMUSG00000038456	882.223	0.363446	0.211696	1.71683	0.0860107	0.758005
ENSMUSG00000030605	26631.6	0.445344	0.259422	1.71668	0.0860383	0.758005
ENSMUSG00000059495	3498.6	-0.347206	0.202152	-1.71754	0.0858798	0.758005
ENSMUSG00000024077	975.272	-0.487215	0.283784	-1.71685	0.0860065	0.758005
ENSMUSG00000036073	337.585	0.400454	0.233443	1.71543	0.0862673	0.758276
ENSMUSG00000019907	2150.43	-0.685132	0.399318	-1.71575	0.0862071	0.758276
ENSMUSG00000023411	123.636	0.637504	0.371619	1.71548	0.0862581	0.758276
ENSMUSG00000022330	6.52455	1.89838	1.10673	1.71531	0.086288	0.758276
ENSMUSG00000034333	336.819	-0.373033	0.217478	-1.71526	0.0862969	0.758276
ENSMUSG00000101834	21.6583	1.2637	0.737124	1.71436	0.0864619	0.758309
ENSMUSG00000086775	868.182	-2.01692	1.178	-1.71215	0.0868683	0.758309
ENSMUSG00000075270	430.154	-0.672755	0.392701	-1.71315	0.0866848	0.758309
ENSMUSG00000033268	84.3646	0.865984	0.505357	1.71361	0.0866004	0.758309
ENSMUSG00000061897	137.101	-0.587758	0.343396	-1.7116	0.0869699	0.758309
ENSMUSG00000028327	792.149	0.51201	0.298891	1.71304	0.0867061	0.758309
ENSMUSG00000082361	88.2124	-0.889062	0.519144	-1.71255	0.086795	0.758309
ENSMUSG00000038690	1506.08	0.35387	0.206718	1.71185	0.0869249	0.758309
ENSMUSG00000029913	198.775	-0.639616	0.373923	-1.71056	0.0871627	0.758309
ENSMUSG00000038943	328.552	-0.53395	0.311959	-1.71161	0.0869695	0.758309
[truncated: 53,574 more rows]

## Sheet: Table 1d
Supplementary Table 1d: Significant p-values and q-values for gene ontology analysis of DE genes in Nf1 flox/+ intra-dermal melanomas.
term	p-value	q-value	overlap_genes	Dataset
Cyclic-Nucleotide Phosphodiesterase Activity (GO:0004112)	4.2e-05	0.001881	[PDE10A, PDE3A]	GO Molecular Function 2023
cAMP signaling pathway	0.00014	0.007407	[PDE10A, PDE3A, ATP1B2, ADCY1]	KEGG 2021 Human
Morphine addiction	0.000195	0.007407	[PDE10A, PDE3A, ADCY1]	KEGG 2021 Human
Purine metabolism	0.000543	0.013768	[PDE10A, PDE3A, ADCY1]	KEGG 2021 Human
cGMP-PKG signaling pathway	0.001149	0.021829	[PDE3A, ATP1B2, ADCY1]	KEGG 2021 Human
Mineral absorption	0.00254	0.038604	[SLC40A1, ATP1B2]	KEGG 2021 Human
3',5'-cyclic-GMP Phosphodiesterase Activity (GO:0047555)	0.008718	0.097672	[PDE3A]	GO Molecular Function 2023
Iron Ion Transmembrane Transporter Activity (GO:0005381)	0.008718	0.097672	[SLC40A1]	GO Molecular Function 2023
RAGE Receptor Binding (GO:0050786)	0.009958	0.097672	[S100B]	GO Molecular Function 2023
cGMP Binding (GO:0030553)	0.012433	0.097672	[PDE10A]	GO Molecular Function 2023
cAMP Binding (GO:0030552)	0.013668	0.097672	[PDE10A]	GO Molecular Function 2023
3',5'-cyclic-AMP Phosphodiesterase Activity (GO:0004115)	0.016133	0.097672	[PDE3A]	GO Molecular Function 2023
MAP Kinase Kinase Activity (GO:0004708)	0.017364	0.097672	[PAK3]	GO Molecular Function 2023
3',5'-Cyclic-Nucleotide Phosphodiesterase Activity (GO:0004114)	0.019821	0.099104	[PDE3A]	GO Molecular Function 2023
Voltage-Gated Sodium Channel Activity (GO:0005248)	0.023495	0.105727	[SCN2B]	GO Molecular Function 2023

## Sheet: Table 1e
Gene	baseMean	log2FoldChange	lfcSE	stat	pvalue	padj		Supplementary Table 1e: Results of differential gene expression analysis comparing Nf1 flox/+ vs Nf1 wildtype uveal melanomas
ENSMUSG00000006457	131.487	-4.06073	0.629051	-6.45532	1.07991e-10	2.34415e-06
ENSMUSG00000060938	2733.47	1.3474	0.222858	6.04599	1.48494e-09	1.61168e-05
ENSMUSG00000038670	154.818	-4.18694	0.708218	-5.91193	3.38119e-09	2.44651e-05
ENSMUSG00000031377	58.5742	-1.17524	0.232397	-5.05702	4.25867e-07	0.00186062
ENSMUSG00000005716	343.911	-2.65513	0.525164	-5.05581	4.28575e-07	0.00186062
ENSMUSG00000030730	2435.48	-3.56621	0.742979	-4.79989	1.58756e-06	0.00492302
ENSMUSG00000068697	125.701	-3.34777	0.693283	-4.82886	1.37315e-06	0.00492302
ENSMUSG00000031097	449.025	-2.23114	0.46903	-4.75691	1.96576e-06	0.00533385
ENSMUSG00000050315	454.611	-1.80207	0.381621	-4.72216	2.33356e-06	0.0056283
ENSMUSG00000033044	13.5713	-3.44899	0.734541	-4.69544	2.66038e-06	0.00577489
ENSMUSG00000030399	907.103	-3.06046	0.670981	-4.56117	5.08704e-06	0.0100386
ENSMUSG00000031972	1413.18	-3.11613	0.693926	-4.49058	7.10296e-06	0.0128487
ENSMUSG00000027470	82.8848	-2.32788	0.524792	-4.43582	9.17227e-06	0.0135101
ENSMUSG00000025537	51.119	-2.18679	0.492042	-4.44432	8.81717e-06	0.0135101
ENSMUSG00000057003	1467.47	-4.49487	1.01418	-4.43201	9.33576e-06	0.0135101
ENSMUSG00000028464	1577.04	-1.84745	0.422073	-4.3771	1.20269e-05	0.0163167
ENSMUSG00000031461	25.0136	-2.93551	0.678614	-4.32574	1.52022e-05	0.0187119
ENSMUSG00000047419	276.291	-2.05369	0.475256	-4.32123	1.55164e-05	0.0187119
ENSMUSG00000061723	751.452	-2.73531	0.643979	-4.24751	2.16155e-05	0.0236664
ENSMUSG00000020475	114.785	-2.52898	0.595676	-4.24556	2.18053e-05	0.0236664
ENSMUSG00000000402	46.8456	-2.26717	0.54554	-4.15582	3.24116e-05	0.0335028
ENSMUSG00000030785	96.7019	-1.99575	0.482784	-4.13385	3.5674e-05	0.0351989
ENSMUSG00000074768	14.2583	-3.27893	0.806113	-4.06758	4.7503e-05	0.0448325
ENSMUSG00000007122	225.865	-2.11086	0.52244	-4.04038	5.33636e-05	0.0474444
ENSMUSG00000023991	1192.79	0.363136	0.0900002	4.03483	5.46419e-05	0.0474444
ENSMUSG00000035783	5126.24	-1.48212	0.374202	-3.96076	7.47126e-05	0.0623764
ENSMUSG00000017300	445.153	-2.62591	0.66902	-3.925	8.67293e-05	0.0672369
ENSMUSG00000034842	184.623	-0.780365	0.198594	-3.92945	8.51395e-05	0.0672369
ENSMUSG00000024678	135.515	-1.13595	0.290128	-3.91535	9.02732e-05	0.067571
ENSMUSG00000074934	140.841	-1.78527	0.459543	-3.88489	0.000102376	0.0740757
ENSMUSG00000027868	66.4481	-1.72666	0.44618	-3.86986	0.000108896	0.0762519
ENSMUSG00000026167	145.34	-1.81382	0.475155	-3.81733	0.000134904	0.0836673
ENSMUSG00000060600	808.633	-1.24425	0.324964	-3.82889	0.000128724	0.0836673
ENSMUSG00000007877	251.72	-2.34748	0.614541	-3.81989	0.000133511	0.0836673
ENSMUSG00000002500	53.6264	-2.05653	0.536239	-3.83509	0.000125517	0.0836673
ENSMUSG00000068745	13.0632	-3.53835	0.938058	-3.772	0.000161946	0.0950097
ENSMUSG00000032085	2255.13	-1.33264	0.353149	-3.77359	0.000160916	0.0950097
ENSMUSG00000032942	34.5054	-1.58916	0.423304	-3.75418	0.00017391	0.0984931
ENSMUSG00000049641	8.71494	-3.23595	0.864494	-3.74317	0.000181712	0.0984931
ENSMUSG00000056328	851.125	-3.79661	1.01486	-3.74104	0.000183264	0.0984931
ENSMUSG00000024471	77.811	-3.15728	0.844811	-3.73726	0.000186033	0.0984931
ENSMUSG00000022519	203.043	-2.22402	0.602435	-3.69171	0.000222752	0.113279
ENSMUSG00000049173	27.9197	-3.09668	0.839247	-3.68984	0.000224397	0.113279
ENSMUSG00000051747	941.578	-1.94809	0.532276	-3.65992	0.000252294	0.124467
ENSMUSG00000116895	60.0158	-0.923203	0.252672	-3.65376	0.000258432	0.124662
ENSMUSG00000031112	50.5109	-1.17267	0.322163	-3.63999	0.000272648	0.12866
ENSMUSG00000020935	645.658	0.395205	0.109507	3.60895	0.000307444	0.141993
ENSMUSG00000018830	3503.8	-1.66835	0.463973	-3.59579	0.000323406	0.146093
ENSMUSG00000041774	108.047	0.560816	0.156185	3.59071	0.000329781	0.146093
ENSMUSG00000067818	1843.64	-1.19996	0.336602	-3.56492	0.00036397	0.146318
ENSMUSG00000027985	103.257	-0.841221	0.235892	-3.56613	0.000362297	0.146318
ENSMUSG00000025105	83.104	-1.99663	0.561141	-3.55817	0.000373452	0.146318
ENSMUSG00000005611	386.897	-1.23437	0.347287	-3.55434	0.000378936	0.146318
ENSMUSG00000064325	119.192	-2.38002	0.670298	-3.5507	0.000384213	0.146318
ENSMUSG00000021367	57.0111	-0.939063	0.262516	-3.57717	0.00034734	0.146318
ENSMUSG00000095127	15.9827	-3.3725	0.944958	-3.56894	0.000358426	0.146318
ENSMUSG00000040694	78.8046	-2.53077	0.71156	-3.55665	0.000375616	0.146318
ENSMUSG00000039376	36.0727	-2.12187	0.599137	-3.54155	0.000397782	0.148873
ENSMUSG00000030672	445.066	-2.26799	0.643312	-3.52549	0.000422701	0.155518
ENSMUSG00000048489	41.1689	-1.01162	0.289378	-3.49584	0.00047257	0.170547
ENSMUSG00000022803	12.3724	-1.64228	0.470286	-3.49209	0.000479264	0.170547
ENSMUSG00000021798	216.252	-2.18105	0.627098	-3.478	0.000505163	0.176864
ENSMUSG00000062353	3613.78	-0.835052	0.240796	-3.46788	0.000524575	0.180745
ENSMUSG00000000031	126.849	-1.16872	0.337437	-3.46352	0.000533157	0.180832
ENSMUSG00000020549	359.105	0.295119	0.0856375	3.44614	0.000568665	0.189908
ENSMUSG00000030592	265.742	-2.54709	0.740454	-3.43991	0.000581908	0.191386
ENSMUSG00000003438	556.762	0.402474	0.117316	3.43069	0.000602057	0.195057
ENSMUSG00000026896	335.59	-0.536031	0.157854	-3.39575	0.00068442	0.206343
ENSMUSG00000039546	259.422	0.54631	0.16044	3.40507	0.000661463	0.206343
ENSMUSG00000079278	6.84039	-3.08007	0.905271	-3.40238	0.000668018	0.206343
ENSMUSG00000030996	36.3032	-2.73409	0.801524	-3.41112	0.000646976	0.206343
ENSMUSG00000021713	225.009	-0.341277	0.100429	-3.3982	0.000678315	0.206343
ENSMUSG00000038403	45.6399	-2.18941	0.648083	-3.37829	0.000729392	0.216889
ENSMUSG00000027346	1383.24	-0.397393	0.117979	-3.36833	0.000756239	0.221834
ENSMUSG00000028544	19.4216	-2.15934	0.644705	-3.34934	0.000810045	0.22539
ENSMUSG00000071540	45.3499	-1.98809	0.594746	-3.34275	0.000829512	0.22539
ENSMUSG00000052374	152.562	-2.4817	0.73917	-3.35742	0.000786736	0.22539
ENSMUSG00000056492	899.385	-0.631618	0.188973	-3.34237	0.000830661	0.22539
ENSMUSG00000097324	63.0008	-1.72338	0.515613	-3.34239	0.000830605	0.22539
ENSMUSG00000118264	24.5064	1.12815	0.336764	3.34998	0.000808178	0.22539
ENSMUSG00000079105	26.8966	-1.92697	0.577341	-3.33766	0.000844873	0.226415
ENSMUSG00000113178	11.2036	-2.98726	0.898112	-3.32616	0.000880518	0.23309
ENSMUSG00000002343	322.152	0.419216	0.126431	3.31576	0.000913952	0.235764
ENSMUSG00000022836	4095.83	-1.1284	0.340286	-3.31602	0.000913101	0.235764
ENSMUSG00000024049	242.792	-1.49184	0.450306	-3.31294	0.000923202	0.235764
ENSMUSG00000054263	628.098	-0.47342	0.143309	-3.3035	0.000954871	0.241016
ENSMUSG00000031594	4.12373	-2.81583	0.85371	-3.29835	0.000972559	0.242659
ENSMUSG00000030814	781.381	0.378058	0.114923	3.28965	0.00100312	0.24744
ENSMUSG00000062077	19.2637	-3.05787	0.930585	-3.28596	0.00101634	0.247885
ENSMUSG00000059430	126.357	-1.7085	0.521145	-3.27836	0.00104412	0.251831
ENSMUSG00000028958	243.987	0.406434	0.12435	3.26848	0.00108128	0.257928
ENSMUSG00000079588	30.2614	-2.53205	0.782726	-3.23491	0.0012168	0.282185
ENSMUSG00000038205	788.999	-0.34025	0.10525	-3.23279	0.00122589	0.282185
ENSMUSG00000038201	7.51264	-4.08781	1.26531	-3.23068	0.00123497	0.282185
ENSMUSG00000020216	39.5614	-1.45038	0.448105	-3.2367	0.00120922	0.282185
ENSMUSG00000037139	61.0628	-0.945694	0.293559	-3.22148	0.0012753	0.28594
ENSMUSG00000053182	24.8341	-1.63275	0.50692	-3.22093	0.00127775	0.28594
ENSMUSG00000098395	3.82799	3.65276	1.13728	3.21183	0.00131893	0.292144
ENSMUSG00000021898	5.29595	-4.0171	1.2546	-3.2019	0.00136525	0.299347
ENSMUSG00000018845	59.9381	-0.987524	0.308796	-3.19799	0.00138391	0.300406
ENSMUSG00000062345	8.77159	-3.09864	0.971195	-3.19055	0.00142004	0.305197
ENSMUSG00000076617	739.752	-2.24051	0.703608	-3.18431	0.00145098	0.308789
ENSMUSG00000021575	24.8487	-1.23666	0.389263	-3.17692	0.00148846	0.31369
ENSMUSG00000007216	181.395	0.453477	0.143414	3.16201	0.00156682	0.323914
ENSMUSG00000115684	2.31167	-3.97925	1.25795	-3.16327	0.00156007	0.323914
ENSMUSG00000026950	208.522	-2.30953	0.731326	-3.158	0.00158857	0.324083
ENSMUSG00000024842	2.49872	4.18388	1.32554	3.15636	0.0015975	0.324083
ENSMUSG00000049134	113.229	-2.26647	0.721202	-3.14263	0.00167435	0.336529
ENSMUSG00000030499	646.366	0.230638	0.0735687	3.13501	0.0017185	0.342233
ENSMUSG00000078486	36.2232	-2.07051	0.661681	-3.12916	0.00175305	0.345941
ENSMUSG00000043795	12.1819	-2.78393	0.891207	-3.12378	0.00178545	0.346545
ENSMUSG00000114102	20.4673	-1.07225	0.343302	-3.12335	0.00178804	0.346545
ENSMUSG00000042854	63.3913	0.677392	0.217229	3.11833	0.00181881	0.347009
ENSMUSG00000030554	1111.38	-0.471061	0.15109	-3.11774	0.00182241	0.347009
ENSMUSG00000094006	14.0176	-4.47993	1.44397	-3.1025	0.0019189	0.362206
ENSMUSG00000013089	679.783	0.363854	0.117401	3.09925	0.00194014	0.363057
ENSMUSG00000033227	90.1345	-1.24373	0.402297	-3.09157	0.001991	0.363182
ENSMUSG00000032366	4990.79	-0.466568	0.150852	-3.09288	0.00198223	0.363182
ENSMUSG00000038150	1715.35	0.221397	0.0715919	3.09249	0.00198486	0.363182
ENSMUSG00000085779	19.8333	-2.22247	0.721372	-3.08089	0.0020638	0.370238
ENSMUSG00000031681	398.253	-0.299438	0.0971167	-3.08329	0.00204729	0.370238
ENSMUSG00000044206	6.35252	-2.55352	0.830035	-3.0764	0.00209515	0.372782
ENSMUSG00000074824	5.82743	1.85114	0.602788	3.07097	0.00213366	0.374769
ENSMUSG00000116780	4.62441	-3.82528	1.24604	-3.06996	0.00214084	0.374769
ENSMUSG00000096715	70.9766	-6.29088	2.05371	-3.06318	0.00219002	0.380309
ENSMUSG00000004929	395.851	0.357819	0.117486	3.04564	0.00232185	0.400003
ENSMUSG00000105081	47.0669	0.692501	0.227884	3.03883	0.002375	0.402766
ENSMUSG00000073555	18.2257	-1.1884	0.390907	-3.0401	0.002365	0.402766
ENSMUSG00000001027	54.2061	-2.0199	0.667085	-3.02795	0.00246222	0.414322
ENSMUSG00000113113	34.9079	0.915943	0.303301	3.01992	0.00252842	0.422187
ENSMUSG00000032997	1462.67	0.422371	0.140431	3.00767	0.00263261	0.427803
ENSMUSG00000042717	21.943	-2.64929	0.880646	-3.00835	0.00262667	0.427803
ENSMUSG00000020439	1730.81	-0.967312	0.321487	-3.00887	0.00262222	0.427803
ENSMUSG00000039109	67.7612	-0.910534	0.302834	-3.00671	0.00264088	0.427803
ENSMUSG00000028182	10.5988	-1.36268	0.454175	-3.00033	0.00269686	0.433636
ENSMUSG00000074899	118.659	-1.19104	0.397621	-2.99543	0.00274058	0.437426
ENSMUSG00000027887	39.0246	-2.15673	0.721667	-2.98853	0.00280321	0.444156
ENSMUSG00000038239	79.8627	-2.252	0.755011	-2.98274	0.00285682	0.44937
ENSMUSG00000021604	24.9329	1.8184	0.610493	2.97857	0.00289595	0.452248
ENSMUSG00000026564	15.1975	-1.47276	0.496991	-2.96336	0.00304302	0.47182
ENSMUSG00000031554	5.23724	-2.04151	0.691335	-2.95299	0.00314712	0.4845
ENSMUSG00000090084	44.0082	-0.923094	0.313399	-2.94542	0.00322514	0.489567
ENSMUSG00000025047	885.18	0.260666	0.0884409	2.94735	0.00320508	0.489567
ENSMUSG00000055027	48.2882	-1.71631	0.584931	-2.93421	0.00334398	0.504082
ENSMUSG00000050520	4.60017	-4.38876	1.49753	-2.93067	0.00338237	0.506352
ENSMUSG00000019787	22.5669	-1.77448	0.60635	-2.92649	0.00342809	0.509682
ENSMUSG00000075217	26.9269	-1.99377	0.687227	-2.90117	0.00371769	0.513471
ENSMUSG00000067925	1788.83	0.436207	0.149628	2.91528	0.00355374	0.513471
ENSMUSG00000048416	22.9646	-1.12461	0.386316	-2.91112	0.00360138	0.513471
ENSMUSG00000066007	3.24761	-3.23738	1.10971	-2.91731	0.00353062	0.513471
ENSMUSG00000106928	56.5115	0.575178	0.19837	2.89951	0.00373743	0.513471
ENSMUSG00000076498	16.8584	-1.77398	0.611624	-2.90044	0.00372638	0.513471
ENSMUSG00000109005	12.1535	-1.30925	0.450959	-2.90326	0.00369302	0.513471
ENSMUSG00000107023	865.325	0.436876	0.150538	2.90209	0.00370685	0.513471
ENSMUSG00000031519	15.6078	-1.53815	0.529765	-2.90345	0.0036908	0.513471
ENSMUSG00000032615	283.997	0.421512	0.144254	2.92201	0.00347775	0.513471
ENSMUSG00000020843	511.422	0.326486	0.111891	2.91788	0.00352415	0.513471
ENSMUSG00000110298	15.795	-1.04186	0.359141	-2.90098	0.00371994	0.513471
ENSMUSG00000027221	664.987	0.551187	0.190258	2.89705	0.00376692	0.514267
ENSMUSG00000025902	203.151	-0.666914	0.232249	-2.87155	0.00408467	0.522221
ENSMUSG00000047343	2.5613	-4.76161	1.65843	-2.87115	0.00408981	0.522221
ENSMUSG00000074766	46.5549	-0.958735	0.332764	-2.88112	0.00396262	0.522221
ENSMUSG00000057722	102.968	-0.986513	0.342067	-2.88398	0.00392687	0.522221
ENSMUSG00000019577	130.042	-1.05645	0.367386	-2.8756	0.00403264	0.522221
ENSMUSG00000029838	1577.15	-1.30324	0.453477	-2.87389	0.00405454	0.522221
ENSMUSG00000033182	51.4393	-0.679722	0.236434	-2.87489	0.00404174	0.522221
ENSMUSG00000041309	9.70698	2.12272	0.735408	2.88646	0.00389604	0.522221
ENSMUSG00000031834	1407.17	0.230445	0.0802406	2.87192	0.0040798	0.522221
ENSMUSG00000050503	30.1921	-1.30321	0.45298	-2.87697	0.00401511	0.522221
ENSMUSG00000090556	3.51926	-2.22643	0.773222	-2.87942	0.00398411	0.522221
ENSMUSG00000017664	996.803	0.29153	0.101681	2.86712	0.00414232	0.525833
ENSMUSG00000001508	41.6531	-1.20144	0.419523	-2.86382	0.00418564	0.528242
ENSMUSG00000055301	192.902	-1.14725	0.401598	-2.85671	0.00428063	0.537107
ENSMUSG00000075307	86.4543	-2.41581	0.846277	-2.85464	0.00430858	0.537508
ENSMUSG00000049551	54.2306	0.976256	0.342984	2.84636	0.0044222	0.539285
ENSMUSG00000049600	337.922	0.276119	0.0969281	2.8487	0.0043898	0.539285
ENSMUSG00000002274	1469.33	0.704793	0.247597	2.84654	0.00441978	0.539285
ENSMUSG00000048572	123.84	-0.973543	0.341618	-2.8498	0.00437462	0.539285
ENSMUSG00000020572	2036.92	-0.697405	0.245489	-2.84088	0.0044989	0.543258
ENSMUSG00000116378	3.98222	5.49758	1.93545	2.84046	0.00450484	0.543258
ENSMUSG00000020386	608.074	-0.30369	0.107026	-2.83752	0.00454651	0.545254
ENSMUSG00000067924	1878.68	0.295112	0.104602	2.82128	0.00478322	0.552284
ENSMUSG00000070385	14.0132	-2.62298	0.929195	-2.82285	0.00475986	0.552284
ENSMUSG00000028972	4770.43	0.845226	0.298831	2.82845	0.00467747	0.552284
ENSMUSG00000053801	221.03	0.347502	0.123075	2.8235	0.00475029	0.552284
ENSMUSG00000038663	29.9107	-2.1951	0.775513	-2.83052	0.00464726	0.552284
ENSMUSG00000034781	1880.78	0.163581	0.057921	2.82422	0.00473964	0.552284
ENSMUSG00000031960	2682.92	0.312727	0.110696	2.82511	0.00472646	0.552284
ENSMUSG00000038400	1918.48	0.277015	0.0985084	2.8121	0.00492197	0.563986
ENSMUSG00000092805	12.5283	1.11448	0.396452	2.81115	0.00493654	0.563986
ENSMUSG00000092528	2.61605	3.04248	1.08349	2.80805	0.00498421	0.566451
ENSMUSG00000095630	24.1467	-5.06997	1.80796	-2.80425	0.00504339	0.570192
ENSMUSG00000086191	29.524	0.788169	0.281977	2.79516	0.00518748	0.583444
ENSMUSG00000012428	584.034	-0.647228	0.231788	-2.79232	0.00523311	0.585541
ENSMUSG00000049538	271.166	-1.54556	0.554909	-2.78525	0.00534868	0.595405
ENSMUSG00000031204	3.12551	-3.19915	1.15237	-2.77616	0.00550054	0.603032
ENSMUSG00000032118	860.341	0.469977	0.169228	2.77718	0.00548333	0.603032
ENSMUSG00000040666	87.7379	-1.35565	0.48822	-2.77673	0.00549085	0.603032
ENSMUSG00000038007	614.67	-0.581234	0.209499	-2.7744	0.00553039	0.603257
ENSMUSG00000000384	501.188	0.263932	0.09519	2.77269	0.00555948	0.603398
ENSMUSG00000040584	982.097	-0.481977	0.174253	-2.76597	0.00567544	0.603913
ENSMUSG00000029433	679.786	0.207611	0.0749286	2.77078	0.00559217	0.603913
ENSMUSG00000044938	21.129	-2.32507	0.840602	-2.76596	0.0056755	0.603913
ENSMUSG00000045930	546.391	-0.613525	0.221615	-2.76843	0.00563272	0.603913
ENSMUSG00000035861	104.761	-1.79791	0.650392	-2.76434	0.00570375	0.603957
ENSMUSG00000118125	354.44	0.580317	0.2101	2.7621	0.00574303	0.605165
ENSMUSG00000050700	71.7822	-1.37977	0.501629	-2.75058	0.00594902	0.623842
ENSMUSG00000070501	5.36746	-1.90537	0.694367	-2.74403	0.00606894	0.624032
ENSMUSG00000028600	374.063	-0.86532	0.315663	-2.74128	0.00612002	0.624032
ENSMUSG00000029033	1438.02	0.28681	0.104463	2.74557	0.00604052	0.624032
ENSMUSG00000042097	107.692	0.397463	0.145082	2.73956	0.00615207	0.624032
ENSMUSG00000111631	2.10151	-3.83083	1.39739	-2.74141	0.00611753	0.624032
ENSMUSG00000048368	12.4439	-1.67127	0.609656	-2.74133	0.00611913	0.624032
ENSMUSG00000021622	127.742	-2.21115	0.806882	-2.74036	0.00613714	0.624032
ENSMUSG00000017817	435.697	-0.631097	0.231457	-2.72663	0.00639854	0.646015
ENSMUSG00000031065	2513.02	0.231128	0.0850369	2.71797	0.00656837	0.654423
ENSMUSG00000032977	673.375	0.301267	0.110851	2.71777	0.00657227	0.654423
ENSMUSG00000069631	506.31	0.336906	0.123959	2.71788	0.00657019	0.654423
ENSMUSG00000061816	370.338	-2.06135	0.760379	-2.71095	0.00670915	0.658984
ENSMUSG00000056025	52.1719	-1.26333	0.465958	-2.71124	0.00670318	0.658984
ENSMUSG00000050910	656.163	0.320905	0.118272	2.71328	0.00666202	0.658984
ENSMUSG00000003848	403.663	0.28619	0.105628	2.70941	0.00674027	0.659058
ENSMUSG00000040693	14.196	-1.84814	0.68311	-2.70548	0.00682056	0.660955
ENSMUSG00000027022	74.2313	-2.13475	0.788781	-2.70639	0.0068019	0.660955
ENSMUSG00000044086	10.7519	-1.5996	0.592813	-2.69832	0.00696915	0.669418
ENSMUSG00000023118	1867.75	0.199169	0.0738129	2.69829	0.00696957	0.669418
ENSMUSG00000048240	1105.01	0.375138	0.139151	2.69592	0.00701954	0.671248
ENSMUSG00000045954	266.405	-0.688073	0.255524	-2.69279	0.00708572	0.671658
ENSMUSG00000028445	1180.28	0.675993	0.250965	2.69357	0.00706904	0.671658
ENSMUSG00000050410	104.744	0.403513	0.149996	2.69016	0.00714177	0.674028
ENSMUSG00000040505	43.7837	-1.63372	0.610471	-2.67617	0.00744686	0.699779
ENSMUSG00000101517	2.90266	-3.08312	1.15362	-2.67256	0.00752753	0.702533
ENSMUSG00000113088	23.4906	0.807183	0.302256	2.67053	0.00757325	0.702533
ENSMUSG00000041134	222.962	-0.597322	0.223598	-2.67141	0.00755328	0.702533
ENSMUSG00000047686	26.9928	0.981329	0.3681	2.66593	0.00767753	0.703853
ENSMUSG00000031896	6.92064	1.42347	0.533781	2.66676	0.00765858	0.703853
ENSMUSG00000069830	7.37557	1.84018	0.690339	2.66562	0.00768476	0.703853
ENSMUSG00000039891	58.9648	-1.74957	0.657088	-2.66262	0.00775356	0.703934
ENSMUSG00000031596	2541.01	-0.397461	0.149229	-2.66343	0.00773474	0.703934
ENSMUSG00000060548	283.388	-0.977431	0.36727	-2.66134	0.00778294	0.703934
ENSMUSG00000067149	236.864	-2.16397	0.814838	-2.6557	0.00791439	0.712854
ENSMUSG00000026407	103.935	-1.83631	0.692717	-2.65089	0.00802811	0.714981
ENSMUSG00000044951	137.902	-2.20359	0.830655	-2.65284	0.00798181	0.714981
ENSMUSG00000096326	3.55131	-5.22618	1.97176	-2.65052	0.00803683	0.714981
ENSMUSG00000023150	3002.51	-0.356228	0.134546	-2.64762	0.00810602	0.718193
ENSMUSG00000026280	1095.88	0.217812	0.0829293	2.62648	0.00862722	0.723222
ENSMUSG00000039349	414.068	-0.577338	0.220339	-2.62022	0.00878725	0.723222
ENSMUSG00000026851	925.124	0.214315	0.0811814	2.63995	0.00829179	0.723222
ENSMUSG00000037813	209.687	0.756833	0.288013	2.62777	0.00859458	0.723222
ENSMUSG00000031149	622.335	0.349124	0.132972	2.62555	0.00865086	0.723222
ENSMUSG00000027894	5378.44	0.325367	0.124085	2.62213	0.00873821	0.723222
ENSMUSG00000028973	890.758	0.227364	0.0865425	2.62719	0.00860934	0.723222
ENSMUSG00000048764	26.6265	-1.37798	0.524443	-2.62751	0.00860114	0.723222
ENSMUSG00000066554	35.2407	-0.564085	0.215309	-2.61989	0.00879581	0.723222
ENSMUSG00000107788	5.70855	1.71718	0.651479	2.63582	0.00839346	0.723222
ENSMUSG00000030374	2072.02	0.25497	0.0970196	2.62802	0.00858823	0.723222
ENSMUSG00000044030	862.161	0.251843	0.0957359	2.6306	0.00852342	0.723222
ENSMUSG00000040280	218.989	-0.552266	0.210331	-2.6257	0.00864716	0.723222
ENSMUSG00000001349	178.841	-1.26394	0.479537	-2.63575	0.00839527	0.723222
ENSMUSG00000051037	37.4868	-0.653122	0.248735	-2.62578	0.00864515	0.723222
ENSMUSG00000102765	6.31334	-4.31535	1.64225	-2.62771	0.00859616	0.723222
ENSMUSG00000022426	816.179	0.241056	0.0919558	2.62144	0.00875597	0.723222
ENSMUSG00000039954	247.42	0.325331	0.123837	2.62708	0.00861205	0.723222
ENSMUSG00000025226	130.993	0.478349	0.182272	2.62437	0.00868092	0.723222
ENSMUSG00000050373	683.658	0.224773	0.0858441	2.61838	0.00883477	0.723685
ENSMUSG00000020542	17.7973	-1.49724	0.572379	-2.61582	0.00890127	0.72639
ENSMUSG00000026380	96.9613	-1.12073	0.429818	-2.60745	0.00912195	0.735146
ENSMUSG00000048967	26.7357	0.774925	0.297037	2.60885	0.00908464	0.735146
ENSMUSG00000049295	2184.72	0.282886	0.108604	2.60474	0.00919434	0.735146
ENSMUSG00000038268	403.567	0.264735	0.101466	2.6091	0.00907813	0.735146
ENSMUSG00000022394	598.482	0.316763	0.12164	2.60409	0.00921176	0.735146
ENSMUSG00000081303	14.0027	-1.22876	0.471815	-2.60432	0.00920561	0.735146
ENSMUSG00000031448	7.62558	-1.94459	0.748614	-2.59759	0.00938806	0.746472
ENSMUSG00000035211	54.0503	0.888219	0.342274	2.59505	0.00945773	0.749266
ENSMUSG00000050936	59.4413	0.547881	0.211525	2.59014	0.00959361	0.753567
ENSMUSG00000076547	4.21084	-4.86375	1.87812	-2.5897	0.00960602	0.753567
ENSMUSG00000112926	12.8434	1.06765	0.412327	2.58933	0.00961617	0.753567
ENSMUSG00000087516	67.7355	-0.987345	0.381596	-2.58741	0.00966999	0.755059
ENSMUSG00000048096	252.976	-1.14703	0.443965	-2.5836	0.00977754	0.76072
ENSMUSG00000032372	199.077	-0.41492	0.160757	-2.58103	0.0098506	0.763668
ENSMUSG00000034009	3.11049	3.90446	1.51449	2.57806	0.00993558	0.767515
ENSMUSG00000000739	29.5493	-0.780518	0.303296	-2.57345	0.0100689	0.774506
ENSMUSG00000095105	54.0127	-0.998174	0.388083	-2.57206	0.0101095	0.774506
ENSMUSG00000045045	421.956	0.270587	0.105235	2.57125	0.0101331	0.774506
ENSMUSG00000072955	10.2023	-1.36961	0.533521	-2.56712	0.0102548	0.775609
ENSMUSG00000071489	96.5329	1.21716	0.474074	2.56744	0.0102453	0.775609
ENSMUSG00000056632	267.84	-1.82559	0.710483	-2.56951	0.0101843	0.775609
ENSMUSG00000081792	19.1241	0.825176	0.322455	2.55904	0.0104961	0.79111
ENSMUSG00000036613	369.249	0.314517	0.122995	2.55714	0.0105536	0.79269
ENSMUSG00000066068	86.6815	0.843178	0.330627	2.55024	0.0107649	0.80577
ENSMUSG00000032583	326.745	0.363922	0.14278	2.54882	0.0108087	0.806271
ENSMUSG00000042686	73.6058	-0.688003	0.271034	-2.53844	0.0111347	0.810007
ENSMUSG00000031147	36.8096	-0.634544	0.249404	-2.54424	0.0109515	0.810007
ENSMUSG00000081603	105.448	-0.519411	0.204698	-2.53745	0.0111663	0.810007
ENSMUSG00000039167	249.289	-0.544756	0.21455	-2.53907	0.0111148	0.810007
ENSMUSG00000112919	3.11415	2.75976	1.08949	2.53308	0.0113066	0.810007
ENSMUSG00000093662	2.81856	4.9989	1.97246	2.53435	0.0112657	0.810007
ENSMUSG00000020722	9.6719	-1.9918	0.782754	-2.54461	0.01094	0.810007
ENSMUSG00000038415	99.8818	-0.678947	0.2678	-2.53527	0.0112359	0.810007
ENSMUSG00000042348	453.612	-0.332468	0.130813	-2.54155	0.0110363	0.810007
ENSMUSG00000091479	3.53735	-2.23336	0.880517	-2.53642	0.0111993	0.810007
ENSMUSG00000097184	154.771	0.551707	0.21709	2.54137	0.0110418	0.810007
ENSMUSG00000097518	9.60795	1.21096	0.477878	2.53403	0.0112759	0.810007
ENSMUSG00000042632	680.388	0.31371	0.123914	2.53168	0.0113517	0.810564
ENSMUSG00000028396	12.5171	-2.09157	0.827782	-2.52672	0.0115133	0.815509
ENSMUSG00000084111	93.4905	0.568937	0.225029	2.52828	0.0114622	0.815509
ENSMUSG00000023832	708.621	0.228103	0.0902985	2.5261	0.0115337	0.815509
ENSMUSG00000042282	135.213	-0.831022	0.330943	-2.51107	0.0120365	0.822029
ENSMUSG00000041476	37.6745	-2.10213	0.836833	-2.51201	0.0120046	0.822029
ENSMUSG00000104693	16.0932	0.907315	0.36154	2.50958	0.0120874	0.822029
ENSMUSG00000028259	2.27646	-3.29476	1.31378	-2.50784	0.0121472	0.822029
ENSMUSG00000032959	5548.02	0.266749	0.105877	2.51942	0.0117549	0.822029
ENSMUSG00000036854	467.8	-0.738333	0.294179	-2.50981	0.0120798	0.822029
ENSMUSG00000109305	10.0594	1.31744	0.524845	2.51015	0.0120679	0.822029
ENSMUSG00000046916	56.1775	-0.666919	0.265762	-2.50946	0.0120915	0.822029
ENSMUSG00000035754	764.093	0.221281	0.0882448	2.50758	0.0121561	0.822029
ENSMUSG00000066839	391.258	0.304543	0.120918	2.5186	0.0117822	0.822029
ENSMUSG00000046275	175.731	1.20505	0.479594	2.51265	0.0119829	0.822029
ENSMUSG00000000093	3021.16	0.271224	0.107937	2.51281	0.0119775	0.822029
ENSMUSG00000113796	2.25566	-3.30187	1.31602	-2.50898	0.0121079	0.822029
ENSMUSG00000033809	380.474	0.376165	0.14984	2.51045	0.0120578	0.822029
ENSMUSG00000038763	35.4275	-1.75755	0.7015	-2.50542	0.0122305	0.824498
ENSMUSG00000093894	4.25111	-3.24542	1.29654	-2.50314	0.0123095	0.826005
ENSMUSG00000022516	950.778	0.275949	0.110265	2.50258	0.012329	0.826005
ENSMUSG00000038132	198.359	-1.11462	0.446231	-2.49786	0.0124947	0.829423
ENSMUSG00000094075	3.45644	-3.37385	1.35011	-2.49895	0.0124564	0.829423
ENSMUSG00000022940	430.889	-0.34591	0.138472	-2.49805	0.0124877	0.829423
ENSMUSG00000021922	17.4246	-1.35554	0.543372	-2.49468	0.0126071	0.834336
ENSMUSG00000067297	15.9378	-1.21721	0.488438	-2.49203	0.0127014	0.838021
ENSMUSG00000055632	396.943	0.508496	0.204446	2.48718	0.0128759	0.846959
ENSMUSG00000039304	286.842	-0.705051	0.283893	-2.48351	0.0130094	0.85316
ENSMUSG00000038393	3443.01	-0.581091	0.234286	-2.48026	0.0131285	0.855571
ENSMUSG00000056260	335.159	-0.550813	0.222228	-2.4786	0.01319	0.855571
ENSMUSG00000034634	3.61752	-2.28535	0.922171	-2.47822	0.0132039	0.855571
ENSMUSG00000024481	60.4657	-0.902249	0.363971	-2.4789	0.0131787	0.855571
ENSMUSG00000070871	364.818	-0.278408	0.112509	-2.47455	0.0133404	0.861845
ENSMUSG00000054702	70.4205	-0.760242	0.307518	-2.47219	0.0134289	0.862125
ENSMUSG00000059588	240.67	-0.838482	0.339294	-2.47126	0.0134639	0.862125
ENSMUSG00000097006	107.065	-0.359162	0.145314	-2.47162	0.0134502	0.862125
ENSMUSG00000041939	473.451	0.29988	0.121451	2.46915	0.0135436	0.864677
ENSMUSG00000078794	585.405	0.439373	0.178235	2.46513	0.0136964	0.871871
ENSMUSG00000005674	654.944	0.219919	0.0893195	2.46216	0.0138102	0.875622
ENSMUSG00000066682	18.7168	-0.899053	0.365402	-2.46045	0.0138764	0.875622
ENSMUSG00000074218	56.4624	-0.745708	0.303062	-2.46058	0.0138713	0.875622
ENSMUSG00000031706	584.336	0.243048	0.0988483	2.4588	0.0139402	0.877102
ENSMUSG00000092511	3.18206	-5.06713	2.06219	-2.45716	0.0140041	0.878577
ENSMUSG00000020781	217.582	0.290927	0.118459	2.45592	0.0140523	0.879059
ENSMUSG00000027171	22.739	-1.1557	0.471382	-2.45174	0.0142168	0.879212
ENSMUSG00000021615	154.307	-0.325746	0.132825	-2.45244	0.0141892	0.879212
ENSMUSG00000042167	512.641	-0.263187	0.10725	-2.45396	0.0141291	0.879212
ENSMUSG00000025218	255.808	0.290871	0.118542	2.45373	0.0141382	0.879212
ENSMUSG00000042303	717.926	0.304647	0.124374	2.44945	0.0143074	0.879802
ENSMUSG00000081453	9.86847	1.12799	0.460496	2.44951	0.0143051	0.879802
ENSMUSG00000026107	523.558	-0.446012	0.182859	-2.4391	0.014724	0.880477
ENSMUSG00000026198	290.229	0.333501	0.13626	2.44754	0.0143834	0.880477
ENSMUSG00000078897	79.18	-1.04153	0.426707	-2.44086	0.0146525	0.880477
ENSMUSG00000027684	150.211	-0.972885	0.398582	-2.44086	0.0146522	0.880477
ENSMUSG00000015652	46.3358	-0.766809	0.313506	-2.44592	0.0144484	0.880477
ENSMUSG00000029345	938.319	0.201479	0.0825751	2.43995	0.0146892	0.880477
ENSMUSG00000030237	480.973	-0.701908	0.287338	-2.44279	0.0145742	0.880477
ENSMUSG00000087090	9.74623	-1.89867	0.778005	-2.44043	0.0146696	0.880477
ENSMUSG00000031931	219.357	-0.374114	0.153285	-2.44064	0.0146612	0.880477
ENSMUSG00000054792	744.381	0.236826	0.0970793	2.43951	0.0147074	0.880477
ENSMUSG00000026820	354.1	0.265376	0.109109	2.4322	0.0150073	0.888585
ENSMUSG00000039831	802.4	-0.473718	0.194763	-2.43228	0.0150039	0.888585
ENSMUSG00000047446	491.561	-0.703919	0.28958	-2.43083	0.0150642	0.888585
ENSMUSG00000020952	519.313	-0.20685	0.0850814	-2.4312	0.0150487	0.888585
ENSMUSG00000021282	3140.04	-0.234228	0.0963082	-2.43207	0.0150128	0.888585
ENSMUSG00000118229	7.57081	-1.23168	0.507	-2.42935	0.0151261	0.889816
ENSMUSG00000044339	107.072	0.454283	0.187334	2.42499	0.0153089	0.893309
ENSMUSG00000087410	10.1266	-2.29625	0.946276	-2.42661	0.0152405	0.893309
ENSMUSG00000042895	15.0204	-2.30928	0.951927	-2.4259	0.0152705	0.893309
ENSMUSG00000040354	773.828	0.215146	0.0888783	2.42069	0.0154913	0.898946
ENSMUSG00000038542	530.722	0.277143	0.114441	2.42172	0.0154474	0.898946
ENSMUSG00000020921	297.307	0.240964	0.0995808	2.41978	0.0155298	0.898946
ENSMUSG00000063802	591.891	0.319582	0.132285	2.41585	0.0156985	0.900045
ENSMUSG00000020583	206.637	-1.49259	0.61764	-2.41661	0.0156659	0.900045
ENSMUSG00000023484	76.6693	-0.90226	0.373533	-2.41548	0.0157146	0.900045
ENSMUSG00000046345	4.31631	-2.85567	1.18102	-2.41797	0.0156073	0.900045
ENSMUSG00000022856	286.872	0.389678	0.161478	2.41319	0.0158137	0.903337
ENSMUSG00000027111	1046.66	-0.421555	0.174794	-2.41172	0.0158776	0.904609
ENSMUSG00000000320	73.6306	-0.943229	0.391632	-2.40846	0.0160201	0.910334
ENSMUSG00000055407	1900.26	0.399169	0.166113	2.403	0.0162613	0.921632
ENSMUSG00000080775	11.7108	0.914115	0.381317	2.39726	0.0165183	0.924408
ENSMUSG00000094257	84.3568	-0.365259	0.152372	-2.39715	0.0165233	0.924408
ENSMUSG00000025869	326.265	0.322334	0.134357	2.39909	0.0164359	0.924408
ENSMUSG00000073590	40.4262	-0.640231	0.266673	-2.40081	0.016359	0.924408
ENSMUSG00000032845	12.1405	-1.72525	0.719214	-2.3988	0.0164491	0.924408
ENSMUSG00000096954	189.131	-0.74352	0.311095	-2.39001	0.0168478	0.940143
ENSMUSG00000020778	359.857	0.273104	0.114333	2.38868	0.0169091	0.941145
ENSMUSG00000107171	19.2831	-1.10292	0.462272	-2.38587	0.017039	0.945946
ENSMUSG00000024750	2721	-0.286768	0.120268	-2.3844	0.0171072	0.947311
ENSMUSG00000038489	655.118	0.418333	0.175861	2.37878	0.01737	0.955197
ENSMUSG00000020496	3940.66	0.323884	0.136223	2.3776	0.0174256	0.955197
ENSMUSG00000103469	10.4521	-1.06227	0.446607	-2.37853	0.0173817	0.955197
ENSMUSG00000033373	490.925	0.253637	0.106569	2.38002	0.0173117	0.955197
ENSMUSG00000027509	663.561	0.232303	0.0978471	2.37414	0.0175899	0.961771
ENSMUSG00000064294	364.432	-0.689016	0.291015	-2.36763	0.0179026	0.963018
ENSMUSG00000044927	85.3409	0.522471	0.220608	2.36832	0.017869	0.963018
ENSMUSG00000051403	2651.82	0.222014	0.093666	2.37027	0.017775	0.963018
ENSMUSG00000020653	324.363	-0.368588	0.155706	-2.3672	0.0179232	0.963018
ENSMUSG00000097286	8.46898	-1.28854	0.543978	-2.36873	0.0178491	0.963018
ENSMUSG00000037577	63.0847	-0.77261	0.326209	-2.36845	0.0178627	0.963018
ENSMUSG00000024331	425.728	-1.54208	0.650452	-2.37078	0.0177508	0.963018
ENSMUSG00000101939	1931.39	-1.27535	0.539644	-2.36333	0.0181118	0.963952
ENSMUSG00000027546	3044.8	0.359378	0.152043	2.36366	0.0180955	0.963952
ENSMUSG00000053205	315.88	-0.555705	0.23515	-2.36319	0.0181182	0.963952
ENSMUSG00000049932	256.316	0.312722	0.132186	2.36577	0.0179926	0.963952
ENSMUSG00000024497	17.3419	1.74095	0.737096	2.3619	0.0181816	0.964957
ENSMUSG00000082160	11.5772	-1.28727	0.546027	-2.35752	0.0183974	0.96561
ENSMUSG00000015094	2621.88	0.331854	0.140871	2.35573	0.0184861	0.96561
ENSMUSG00000029436	477.647	0.779075	0.33057	2.35677	0.0184348	0.96561
ENSMUSG00000038888	171.818	0.309286	0.131326	2.3551	0.0185175	0.96561
ENSMUSG00000055489	38.1196	-1.07304	0.455747	-2.35446	0.0185498	0.96561
ENSMUSG00000106601	3.19977	-5.07697	2.15533	-2.35554	0.0184958	0.96561
ENSMUSG00000007039	775.536	0.296614	0.1257	2.35969	0.0182902	0.96561
ENSMUSG00000024958	978.049	0.274234	0.116281	2.35837	0.0183552	0.96561
ENSMUSG00000067713	1068.12	0.211111	0.0897537	2.35211	0.018667	0.969389
ENSMUSG00000052533	894.189	0.219558	0.0935436	2.34712	0.0189191	0.973758
ENSMUSG00000076508	2.49117	-3.43978	1.46464	-2.34854	0.0188471	0.973758
ENSMUSG00000084887	1.81471	-3.60716	1.53699	-2.3469	0.0189306	0.973758
ENSMUSG00000057719	78.4435	-0.963955	0.410555	-2.34793	0.0188778	0.973758
ENSMUSG00000082321	77.3288	-0.452822	0.193037	-2.34578	0.0189873	0.974368
ENSMUSG00000066800	483.496	-0.384024	0.16378	-2.34476	0.0190391	0.974723
ENSMUSG00000038351	1059.15	0.204663	0.0873746	2.34236	0.0191624	0.976428
ENSMUSG00000114148	1.91188	-3.02042	1.28927	-2.34274	0.0191429	0.976428
ENSMUSG00000072244	73.6505	-0.504057	0.215654	-2.33734	0.0194214	0.987308
ENSMUSG00000049728	198.174	0.296707	0.127034	2.33566	0.0195092	0.988471
ENSMUSG00000021678	31.7328	-1.11519	0.477567	-2.33515	0.0195354	0.988471
ENSMUSG00000021171	1541.38	-0.473782	0.202981	-2.33412	0.0195896	0.98891
ENSMUSG00000060913	8.71312	-1.50622	0.645609	-2.33302	0.0196473	0.989523
ENSMUSG00000021638	86.3079	-0.915375	0.392959	-2.32944	0.0198357	0.995204
ENSMUSG00000041319	181.851	0.331015	0.142119	2.32914	0.0198518	0.995204
ENSMUSG00000051951	101.187	-0.34227	0.540267	-0.63352	0.526394	0.996214
ENSMUSG00000102331	9.33788	0.509289	0.736608	0.691397	0.489316	0.996214
ENSMUSG00000025900	3.71327	-0.838544	1.1642	-0.720276	0.471355	0.996214
ENSMUSG00000098104	3.42564	0.970067	0.68307	1.42016	0.155562	0.996214
ENSMUSG00000103922	20.5737	0.177011	0.311343	0.568539	0.569669	0.996214
ENSMUSG00000033845	420.073	0.0616055	0.10085	0.610861	0.541291	0.996214
ENSMUSG00000102275	11.3619	0.591723	0.479668	1.23361	0.217348	0.996214
ENSMUSG00000025903	583.935	-0.450095	0.225711	-1.99412	0.046139	0.996214
ENSMUSG00000033813	663.706	-0.166119	0.167429	-0.992176	0.321112	0.996214
ENSMUSG00000062588	3.68637	0.294649	0.940683	0.313228	0.754107	0.996214
ENSMUSG00000002459	19.0914	0.665011	0.647346	1.02729	0.304285	0.996214
ENSMUSG00000033793	2338.15	-0.034546	0.153414	-0.225182	0.821838	0.996214
ENSMUSG00000025905	3.69287	-1.52515	1.14189	-1.33564	0.181667	0.996214
ENSMUSG00000025907	668.824	-0.129359	0.242169	-0.534169	0.593224	0.996214
ENSMUSG00000090031	91.8221	-0.156381	0.240272	-0.650852	0.515142	0.996214
ENSMUSG00000103845	4.6671	-0.597469	0.891252	-0.67037	0.502622	0.996214
ENSMUSG00000051285	1529.31	-0.315123	0.190764	-1.65189	0.0985562	0.996214
ENSMUSG00000103509	40.2424	0.186235	0.388765	0.479042	0.631908	0.996214
ENSMUSG00000097797	13.1284	0.311681	0.429783	0.725205	0.468326	0.996214
ENSMUSG00000061024	478.837	0.281069	0.149614	1.87862	0.0602963	0.996214
ENSMUSG00000025911	197.591	-0.135096	0.217409	-0.621393	0.534341	0.996214
ENSMUSG00000079671	37.9797	0.0866444	0.30534	0.283764	0.776591	0.996214
ENSMUSG00000081441	11.3817	0.951296	0.552605	1.72148	0.0851646	0.996214
ENSMUSG00000067879	16.3161	0.12486	0.69223	0.180374	0.856859	0.996214
ENSMUSG00000025912	47.2416	0.0983836	0.365956	0.26884	0.788053	0.996214
ENSMUSG00000045210	655.146	-0.259402	0.231028	-1.12281	0.261516	0.996214
ENSMUSG00000025915	543.818	-0.260027	0.204247	-1.2731	0.202983	0.996214
ENSMUSG00000098234	153.521	-0.0793722	0.19297	-0.41132	0.680838	0.996214
ENSMUSG00000099032	24.867	-0.774008	0.363469	-2.1295	0.0332128	0.996214
ENSMUSG00000025916	1.72979	1.38629	1.40067	0.989736	0.322303	0.996214
ENSMUSG00000025917	845.942	-0.0133226	0.0691948	-0.192537	0.847321	0.996214
ENSMUSG00000067851	1438.7	-0.109398	0.174181	-0.628073	0.529956	0.996214
ENSMUSG00000042501	64.4556	0.214468	0.369982	0.579671	0.562136	0.996214
ENSMUSG00000048960	543.903	-0.133704	0.324881	-0.411549	0.68067	0.996214
ENSMUSG00000057715	5.54503	0.521566	1.03677	0.503067	0.614917	0.996214
ENSMUSG00000016918	1909.81	0.0431533	0.250221	0.172461	0.863075	0.996214
ENSMUSG00000025938	53.2007	-0.540098	0.529006	-1.02097	0.30727	0.996214
ENSMUSG00000005886	1159.42	-0.119224	0.23543	-0.50641	0.612569	0.996214
ENSMUSG00000025935	1956.16	-0.161726	0.174628	-0.926115	0.354386	0.996214
ENSMUSG00000025937	582.44	-0.174421	0.188774	-0.923967	0.355503	0.996214
ENSMUSG00000102982	9.95411	-0.213175	0.489443	-0.435546	0.663166	0.996214
ENSMUSG00000097711	3.38091	0.986915	0.712002	1.38611	0.165712	0.996214
ENSMUSG00000025932	598.123	-0.293367	0.264015	-1.11118	0.266492	0.996214
ENSMUSG00000054493	2.25302	-0.52869	0.922195	-0.573295	0.566445	0.996214
ENSMUSG00000025930	25.6333	-0.225779	0.356832	-0.632732	0.526908	0.996214
ENSMUSG00000082193	10.9637	0.105493	0.70359	0.149935	0.880816	0.996214
ENSMUSG00000032769	1.88842	-1.41347	1.13677	-1.24341	0.213717	0.996214
ENSMUSG00000073737	9.57199	0.238945	0.842856	0.283494	0.776798	0.996214
ENSMUSG00000025925	132.227	-0.23348	0.148651	-1.57066	0.116261	0.996214
ENSMUSG00000104379	6.73467	-0.2014	0.695638	-0.289519	0.772184	0.996214
ENSMUSG00000032719	137.659	-0.559611	0.579156	-0.966253	0.333918	0.996214
ENSMUSG00000067795	4.09552	0.606521	1.0197	0.594803	0.551975	0.996214
ENSMUSG00000025920	623.372	-0.0596307	0.175887	-0.339028	0.734589	0.996214
ENSMUSG00000025939	458.827	-0.212909	0.191149	-1.11384	0.265349	0.996214
ENSMUSG00000102457	1.80058	0.739814	0.945479	0.782475	0.433935	0.996214
ENSMUSG00000079658	739.942	-0.133536	0.124722	-1.07067	0.284317	0.996214
ENSMUSG00000025940	287.578	-0.095868	0.157771	-0.607639	0.543427	0.996214
ENSMUSG00000025779	160.751	-0.215027	0.282755	-0.76047	0.446974	0.996214
ENSMUSG00000025777	217.233	0.259917	0.697572	0.372603	0.709444	0.996214
ENSMUSG00000099899	1.98708	2.5249	1.22921	2.05409	0.0399673	0.996214
ENSMUSG00000101589	8.91956	-0.160585	0.439241	-0.365596	0.714666	0.996214
ENSMUSG00000067780	23.4651	-0.217446	0.443751	-0.490017	0.624122	0.996214
ENSMUSG00000100053	3.35859	-0.407547	0.708796	-0.574985	0.565302	0.996214
ENSMUSG00000085125	1.99035	-2.44686	1.12552	-2.17399	0.0297061	0.996214
ENSMUSG00000025776	75.7171	-0.191181	0.248265	-0.770069	0.441259	0.996214
ENSMUSG00000042596	10.8591	0.534646	0.907982	0.588829	0.555976	0.996214
ENSMUSG00000100720	13.4185	-0.832658	0.941971	-0.883952	0.376722	0.996214
ENSMUSG00000025927	1525.24	-0.171435	0.495236	-0.346168	0.729216	0.996214
ENSMUSG00000100204	3.24973	-0.324471	0.684503	-0.474025	0.635482	0.996214
ENSMUSG00000043760	2.23371	0.858739	1.12962	0.7602	0.447135	0.996214
ENSMUSG00000099906	2.40198	0.915041	1.28776	0.710571	0.47735	0.996214
ENSMUSG00000041859	244.995	0.0745364	0.18168	0.410262	0.681614	0.996214
ENSMUSG00000097934	3.62188	-0.435272	0.668663	-0.650959	0.515073	0.996214
ENSMUSG00000025931	380.295	-0.0451598	0.236581	-0.190885	0.848615	0.996214
ENSMUSG00000041809	44.3836	-0.406882	0.250302	-1.62556	0.104042	0.996214
ENSMUSG00000041779	695.232	0.0766798	0.212087	0.36155	0.717688	0.996214
ENSMUSG00000025933	128.767	0.110827	0.144005	0.769603	0.441535	0.996214
ENSMUSG00000025934	1027.15	-0.499361	0.413277	-1.2083	0.226934	0.996214
ENSMUSG00000028033	187.112	-0.132972	0.261197	-0.509087	0.610691	0.996214
ENSMUSG00000082935	41.8859	0.206639	0.225844	0.914964	0.36021	0.996214
ENSMUSG00000041670	377.148	0.481726	0.715384	0.67338	0.500705	0.996214
ENSMUSG00000097970	4.8085	-0.290693	0.666676	-0.436034	0.662812	0.996214
ENSMUSG00000026158	1560.31	-0.435665	0.36852	-1.1822	0.237126	0.996214
ENSMUSG00000026156	87.2009	0.386911	0.659556	0.586624	0.557456	0.996214
ENSMUSG00000026155	859.901	-0.0974682	0.147777	-0.659563	0.509534	0.996214
ENSMUSG00000026154	256.701	0.134873	0.119676	1.12699	0.259747	0.996214
ENSMUSG00000026153	757.308	-0.267556	0.176994	-1.51167	0.130617	0.996214
ENSMUSG00000102398	2.64137	0.766167	0.912926	0.839243	0.401333	0.996214
ENSMUSG00000026147	295.567	0.321148	0.550588	0.583282	0.559704	0.996214
ENSMUSG00000026141	3.39707	-0.236437	0.956577	-0.247169	0.804777	0.996214
ENSMUSG00000099997	1.80466	0.423805	1.03876	0.407991	0.68328	0.996214
ENSMUSG00000100131	185.294	-1.45217	0.679517	-2.13707	0.0325923	0.996214
ENSMUSG00000101111	45091.4	-0.325893	0.309757	-1.05209	0.292758	0.996214
ENSMUSG00000100862	41176.6	-0.407655	0.378246	-1.07775	0.281145	0.996214
ENSMUSG00000102070	64534.5	-0.231222	0.293615	-0.7875	0.430989	0.996214
ENSMUSG00000101249	17694.5	0.317353	0.270817	1.17184	0.241262	0.996214
ENSMUSG00000073725	1931.4	-0.0952139	0.114474	-0.831748	0.405551	0.996214
ENSMUSG00000033569	194.392	0.311748	0.743662	0.419207	0.675065	0.996214
ENSMUSG00000102386	3.18157	0.29143	1.00989	0.288577	0.772905	0.996214
ENSMUSG00000104516	1.83685	-0.2132	1.70402	-0.125116	0.900431	0.996214
ENSMUSG00000086240	2.421	-0.443969	1.21894	-0.364224	0.715691	0.996214
ENSMUSG00000099492	18.4284	-0.244328	0.296739	-0.823377	0.410294	0.996214
ENSMUSG00000048874	1294.52	0.028087	0.187861	0.149509	0.881152	0.996214
ENSMUSG00000117310	2049.33	-0.203975	0.20498	-0.995093	0.319691	0.996214
ENSMUSG00000026064	93.2725	-0.416642	0.348976	-1.1939	0.232518	0.996214
ENSMUSG00000050217	94.9397	-1.80489	1.32085	-1.36646	0.171795	0.996214
ENSMUSG00000070960	91.9809	-0.101362	0.368622	-0.274977	0.783334	0.996214
ENSMUSG00000026058	25.6195	0.246046	0.660277	0.37264	0.709417	0.996214
ENSMUSG00000102917	2.6131	0.529265	0.793024	0.667402	0.504516	0.996214
ENSMUSG00000100481	33.2846	0.362582	0.267697	1.35445	0.175594	0.996214
ENSMUSG00000026134	127.314	0.0603378	0.153417	0.393294	0.694103	0.996214
ENSMUSG00000103746	3.79562	0.257235	0.67218	0.382688	0.701951	0.996214
ENSMUSG00000004768	395.377	0.0782281	0.112792	0.693562	0.487957	0.996214
ENSMUSG00000042215	106.61	-0.290151	0.258965	-1.12042	0.262534	0.996214
ENSMUSG00000081402	14.7494	0.324763	0.404739	0.802401	0.422321	0.996214
ENSMUSG00000042182	416.96	0.350947	0.338961	1.03536	0.3005	0.996214
ENSMUSG00000104416	3.42252	0.126625	0.783973	0.161517	0.871686	0.996214
ENSMUSG00000026131	6117.45	0.15594	0.212073	0.735312	0.462149	0.996214
ENSMUSG00000103364	9.69884	1.71559	0.797585	2.15099	0.0314773	0.996214
ENSMUSG00000096992	2.20838	0.380165	0.852855	0.445755	0.655774	0.996214
ENSMUSG00000101462	17.8034	-0.138807	0.474303	-0.292655	0.769786	0.996214
ENSMUSG00000102336	35.4991	0.272693	0.370241	0.736529	0.461409	0.996214
ENSMUSG00000042111	519.605	0.0796254	0.127453	0.624746	0.532138	0.996214
ENSMUSG00000026127	698.778	0.0358048	0.1093	0.327583	0.743227	0.996214
ENSMUSG00000026126	159.206	0.0386149	0.291967	0.132258	0.894781	0.996214
ENSMUSG00000045174	25.0596	0.925357	0.841784	1.09928	0.271645	0.996214
ENSMUSG00000037509	390.4	0.302209	0.426181	0.709109	0.478257	0.996214
ENSMUSG00000104002	23.8176	0.29505	0.303022	0.973693	0.330209	0.996214
ENSMUSG00000037503	3249.6	0.057601	0.104783	0.549715	0.582515	0.996214
ENSMUSG00000026123	4284.73	0.122896	0.15707	0.782426	0.433964	0.996214
ENSMUSG00000045216	1388.82	-0.0256094	0.0872512	-0.293514	0.76913	0.996214
ENSMUSG00000037470	2114.41	0.0915946	0.0780296	1.17384	0.240457	0.996214
ENSMUSG00000047180	509.455	0.0417761	0.344075	0.121416	0.903362	0.996214
ENSMUSG00000037447	1426.12	0.250807	0.277911	0.902473	0.366806	0.996214
ENSMUSG00000010453	2266.63	0.0884651	0.0668519	1.3233	0.185736	0.996214
ENSMUSG00000037432	15.1769	-0.525859	0.644784	-0.815559	0.414752	0.996214
ENSMUSG00000001143	610.729	0.138926	0.120088	1.15687	0.247327	0.996214
ENSMUSG00000037408	336.26	0.215972	0.165259	1.30687	0.191256	0.996214
ENSMUSG00000001138	1006.08	0.108637	0.111516	0.974183	0.329966	0.996214
ENSMUSG00000067653	349.07	-0.569423	0.274091	-2.0775	0.0377558	0.996214
ENSMUSG00000109510	5.02885	0.952326	2.91662	0.326517	0.744033	0.996214
ENSMUSG00000079610	327.685	0.028695	0.156686	0.183136	0.854691	0.996214
ENSMUSG00000026121	1381.16	0.347665	0.325537	1.06797	0.285532	0.996214
ENSMUSG00000046337	211.691	0.789924	0.47662	1.65734	0.0974501	0.996214
ENSMUSG00000061518	2311.57	0.179513	0.146072	1.22894	0.219094	0.996214
ENSMUSG00000037351	3326.52	0.230448	0.154819	1.4885	0.13662	0.996214
ENSMUSG00000102416	3.50755	-0.547609	0.810984	-0.675241	0.499523	0.996214
ENSMUSG00000026117	48.8879	-0.122449	0.303672	-0.403229	0.68678	0.996214
ENSMUSG00000026116	1250.42	-0.0388965	0.160745	-0.241977	0.808798	0.996214
ENSMUSG00000080054	3.51917	1.19621	0.984668	1.21484	0.224428	0.996214
ENSMUSG00000050122	8.09635	0.297783	0.561874	0.529982	0.596125	0.996214
ENSMUSG00000026111	785.142	-0.0375209	0.124409	-0.301593	0.762963	0.996214
ENSMUSG00000026110	824.609	-0.339645	0.243096	-1.39717	0.162363	0.996214
ENSMUSG00000026090	71.5914	-0.457365	0.447888	-1.02116	0.307179	0.996214
ENSMUSG00000060771	147.239	-0.30779	0.194081	-1.58588	0.112766	0.996214
ENSMUSG00000037216	41.1237	-0.0714008	0.224287	-0.318346	0.750222	0.996214
ENSMUSG00000026088	189.684	-0.11498	0.16679	-0.689374	0.490588	0.996214
ENSMUSG00000026087	594.686	0.0206669	0.10852	0.190444	0.848962	0.996214
ENSMUSG00000026083	1433.2	-0.132929	0.132083	-1.00641	0.314219	0.996214
ENSMUSG00000026082	655.906	0.136618	0.15824	0.863363	0.387938	0.996214
ENSMUSG00000103804	5.82709	-0.429993	0.571831	-0.751957	0.452077	0.996214
ENSMUSG00000037138	673.4	0.220669	0.187421	1.17739	0.239038	0.996214
ENSMUSG00000048814	649.647	0.418342	0.5621	0.744248	0.456726	0.996214
ENSMUSG00000026080	253.798	0.393298	0.464837	0.846101	0.397497	0.996214
ENSMUSG00000026078	565.726	-0.0757111	0.139147	-0.544109	0.586366	0.996214
ENSMUSG00000103046	55.0172	-0.0251388	0.205992	-0.122038	0.902869	0.996214
ENSMUSG00000026077	325.036	-0.101249	0.247374	-0.409296	0.682322	0.996214
ENSMUSG00000003134	328.409	-0.099094	0.135661	-0.730451	0.465115	0.996214
ENSMUSG00000085894	141.756	-0.183334	0.263752	-0.695099	0.486993	0.996214
ENSMUSG00000048234	3472.55	-0.132658	0.317712	-0.417543	0.676282	0.996214
ENSMUSG00000097083	47.0395	-0.599272	0.342896	-1.74768	0.0805197	0.996214
ENSMUSG00000057173	11.448	-0.146859	0.371829	-0.394964	0.692869	0.996214
ENSMUSG00000026074	2597.35	0.0469609	0.0909602	0.516279	0.60566	0.996214
ENSMUSG00000026073	77.5678	-0.105448	0.463048	-0.227727	0.819859	0.996214
ENSMUSG00000097899	2.46716	0.54502	1.04714	0.520484	0.602726	0.996214
ENSMUSG00000102975	2.37476	-1.23846	1.36517	-0.907183	0.36431	0.996214
ENSMUSG00000026072	719.836	-0.270844	0.131067	-2.06645	0.0387858	0.996214
ENSMUSG00000103560	1.97649	0.424154	0.914874	0.46362	0.64292	0.996214
ENSMUSG00000070942	362.835	-0.142182	0.267983	-0.530563	0.595722	0.996214
ENSMUSG00000103230	4.88634	0.116723	0.580257	0.201157	0.840576	0.996214
ENSMUSG00000026069	24.4581	0.728959	0.62009	1.17557	0.239767	0.996214
ENSMUSG00000026070	22.3868	-0.958585	0.525661	-1.82358	0.0682155	0.996214
ENSMUSG00000026068	19.8117	-0.888004	0.692263	-1.28276	0.199577	0.996214
ENSMUSG00000026065	47.8194	0.0980241	0.419899	0.233447	0.815415	0.996214
ENSMUSG00000026062	7.11511	-0.747289	0.564071	-1.32481	0.185233	0.996214
ENSMUSG00000041945	122.219	0.108418	0.208068	0.521072	0.602317	0.996214
ENSMUSG00000100832	5.84521	-1.35526	0.84477	-1.6043	0.108648	0.996214
ENSMUSG00000060424	7.56787	-0.511392	0.79589	-0.642541	0.520522	0.996214
ENSMUSG00000045515	97.452	-0.231937	0.529552	-0.437987	0.661396	0.996214
ENSMUSG00000097063	2.39111	-0.678535	1.22351	-0.554581	0.579182	0.996214
ENSMUSG00000060679	466.674	0.110577	0.0769706	1.43661	0.150829	0.996214
ENSMUSG00000041907	26.7948	0.245096	0.560749	0.437087	0.662049	0.996214
ENSMUSG00000070939	1481.68	0.0727129	0.0946094	0.768559	0.442155	0.996214
ENSMUSG00000041878	10.5329	-0.644579	0.482583	-1.33568	0.181653	0.996214
ENSMUSG00000010290	466.257	-0.0847224	0.120552	-0.702785	0.48219	0.996214
ENSMUSG00000008136	104.422	-0.297519	0.266513	-1.11634	0.264277	0.996214
ENSMUSG00000094497	994.03	0.120077	0.224768	0.534226	0.593185	0.996214
ENSMUSG00000066877	391.83	-0.0871998	0.170636	-0.511029	0.609331	0.996214
ENSMUSG00000103945	8.06108	-0.615741	0.5575	-1.10447	0.26939	0.996214
ENSMUSG00000026051	139.013	-0.692497	0.442097	-1.56639	0.117257	0.996214
ENSMUSG00000057363	543.457	0.0182325	0.133663	0.136406	0.8915	0.996214
ENSMUSG00000041763	689.483	-0.317704	0.194135	-1.63651	0.101732	0.996214
ENSMUSG00000026049	44.7734	-0.233979	0.26665	-0.877475	0.380228	0.996214
ENSMUSG00000026047	393.609	-0.0801894	0.15032	-0.53346	0.593716	0.996214
ENSMUSG00000041684	287.613	-0.146214	0.159564	-0.916333	0.359492	0.996214
ENSMUSG00000046828	5.5691	-1.95391	0.934741	-2.09032	0.0365888	0.996214
ENSMUSG00000101567	2.50923	1.2273	1.08585	1.13026	0.258365	0.996214
ENSMUSG00000056870	405.269	-0.444828	0.318784	-1.39539	0.162898	0.996214
ENSMUSG00000102319	2.36225	-0.113707	0.93449	-0.121678	0.903154	0.996214
ENSMUSG00000026043	10259.2	-0.102683	0.370217	-0.277357	0.781506	0.996214
ENSMUSG00000026042	5034.78	0.15668	0.339228	0.461873	0.644172	0.996214
ENSMUSG00000025995	420.924	-0.0259528	0.109659	-0.236667	0.812915	0.996214
ENSMUSG00000025993	349.638	-0.341905	0.233484	-1.46436	0.143095	0.996214
ENSMUSG00000041144	168.517	0.054741	0.206872	0.264612	0.791308	0.996214
ENSMUSG00000101337	7.21719	0.0773956	0.536693	0.144208	0.885336	0.996214
ENSMUSG00000025986	615.194	-0.277045	0.2815	-0.984174	0.32503	0.996214
ENSMUSG00000100033	15.8971	0.175878	0.418423	0.420336	0.67424	0.996214
ENSMUSG00000026109	40.4026	0.548458	0.544784	1.00674	0.314058	0.996214
ENSMUSG00000099413	2.17054	-0.422811	0.886399	-0.476999	0.633363	0.996214
ENSMUSG00000018417	582.515	-0.213223	0.212741	-1.00227	0.316214	0.996214
ENSMUSG00000072324	55.2391	0.542058	0.299621	1.80914	0.0704286	0.996214
ENSMUSG00000026104	1533.64	-0.156836	0.200222	-0.783313	0.433443	0.996214
ENSMUSG00000026103	2712.45	-0.0570967	0.244933	-0.233112	0.815675	0.996214
ENSMUSG00000002881	905.883	-0.230583	0.205793	-1.12046	0.262518	0.996214
ENSMUSG00000100007	12.2718	0.222986	0.732383	0.304467	0.760772	0.996214
ENSMUSG00000043015	297.242	-0.0666113	0.177284	-0.375731	0.707117	0.996214
ENSMUSG00000041439	740.744	0.160514	0.242216	0.662693	0.507527	0.996214
ENSMUSG00000026102	399.203	-0.199514	0.195773	-1.0191	0.308154	0.996214
ENSMUSG00000041426	163.785	-0.0238943	0.148073	-0.161368	0.871804	0.996214
ENSMUSG00000043629	103.939	-0.0987862	0.370187	-0.266855	0.789581	0.996214
ENSMUSG00000026100	7.82787	-2.00493	1.00454	-1.99586	0.045949	0.996214
ENSMUSG00000026098	85.5468	-0.218466	0.28683	-0.761659	0.446263	0.996214
ENSMUSG00000026097	342.785	-0.161578	0.226933	-0.712007	0.47646	0.996214
ENSMUSG00000026096	204.964	-0.184744	0.206174	-0.896059	0.370221	0.996214
ENSMUSG00000026095	645.641	-0.0920804	0.143513	-0.641615	0.521123	0.996214
ENSMUSG00000096141	4.25371	0.828416	0.755055	1.09716	0.272572	0.996214
ENSMUSG00000026094	213.604	-0.376175	0.320508	-1.17369	0.240521	0.996214
ENSMUSG00000042807	239.981	-0.116985	0.159684	-0.732602	0.463801	0.996214
ENSMUSG00000025983	2.59831	0.597262	1.04981	0.568924	0.569408	0.996214
ENSMUSG00000041303	372.247	-0.170339	0.169537	-1.00473	0.315025	0.996214
ENSMUSG00000073678	450.865	-0.236622	0.207976	-1.13774	0.25523	0.996214
ENSMUSG00000052331	1477.89	-0.467325	0.382857	-1.22063	0.222227	0.996214
ENSMUSG00000102503	3.60155	-0.309563	0.899647	-0.344094	0.730775	0.996214
ENSMUSG00000025982	5104.12	-0.202482	0.132216	-1.53144	0.12566	0.996214
ENSMUSG00000103030	7.30103	-0.289308	0.567709	-0.509606	0.610328	0.996214
ENSMUSG00000025981	449.869	-0.0404724	0.21216	-0.190764	0.848711	0.996214
ENSMUSG00000101122	18.3961	0.206854	0.387363	0.534004	0.593339	0.996214
ENSMUSG00000025980	2209.09	0.0156733	0.0803038	0.195175	0.845256	0.996214
ENSMUSG00000073676	1051.93	0.0590845	0.188536	0.313387	0.753987	0.996214
ENSMUSG00000089670	15.3133	0.469944	0.348046	1.35024	0.17694	0.996214
ENSMUSG00000025979	595.217	-0.183295	0.140631	-1.30338	0.192446	0.996214
ENSMUSG00000025978	473.523	0.215374	0.197039	1.09305	0.274371	0.996214
ENSMUSG00000046994	204.564	-0.10167	0.211139	-0.481531	0.630139	0.996214
ENSMUSG00000100309	109.305	-0.0963179	0.173074	-0.556513	0.57786	0.996214
ENSMUSG00000038331	44.2864	0.537004	0.345819	1.55285	0.120459	0.996214
ENSMUSG00000087022	7.03359	-0.129875	0.654071	-0.198564	0.842603	0.996214
ENSMUSG00000101429	338.788	0.336257	0.733479	0.458441	0.646636	0.996214
ENSMUSG00000038323	136.091	-0.239654	0.260547	-0.91981	0.357672	0.996214
ENSMUSG00000048495	153.115	-0.209064	0.207097	-1.00949	0.312737	0.996214
ENSMUSG00000025971	214.237	-0.0860793	0.118985	-0.72345	0.469404	0.996214
ENSMUSG00000038305	181.518	-0.0245122	0.198787	-0.123309	0.901863	0.996214
ENSMUSG00000054770	395.239	-0.0561453	0.127534	-0.440238	0.659765	0.996214
ENSMUSG00000026039	21.8053	0.126752	0.402803	0.314674	0.753009	0.996214
ENSMUSG00000063558	368.421	-0.11521	0.154148	-0.747399	0.454822	0.996214
ENSMUSG00000038242	2.33207	-0.107999	0.80181	-0.134694	0.892853	0.996214
ENSMUSG00000079554	3.84542	1.46478	0.791643	1.8503	0.0642703	0.996214
ENSMUSG00000103839	33.9709	-0.286431	0.41211	-0.695036	0.487033	0.996214
ENSMUSG00000051223	2425.28	-0.191283	0.165975	-1.15248	0.249123	0.996214
ENSMUSG00000026034	3262.78	-0.215259	0.163413	-1.31727	0.187747	0.996214
ENSMUSG00000026035	239.545	0.0725167	0.117605	0.616611	0.537492	0.996214
ENSMUSG00000026036	330.666	0.129091	0.122909	1.05029	0.293584	0.996214
ENSMUSG00000026037	400.061	-0.0966221	0.102034	-0.946957	0.343661	0.996214
ENSMUSG00000085054	12.0243	0.0573342	0.390059	0.146989	0.883141	0.996214
ENSMUSG00000038174	433.702	-0.182374	0.393934	-0.462957	0.643395	0.996214
ENSMUSG00000026032	783.948	0.0794449	0.165771	0.479245	0.631764	0.996214
ENSMUSG00000047528	2.87271	-1.38547	1.27649	-1.08538	0.277755	0.996214
ENSMUSG00000026029	570.298	-0.101384	0.256523	-0.395223	0.692679	0.996214
ENSMUSG00000102719	6.8336	-0.276297	0.482573	-0.57255	0.56695	0.996214
ENSMUSG00000026028	2018.18	0.16677	0.110266	1.51243	0.130424	0.996214
ENSMUSG00000026027	410.585	0.0345105	0.10101	0.341654	0.732611	0.996214
ENSMUSG00000038079	414.01	0.0306759	0.177889	0.172444	0.863088	0.996214
ENSMUSG00000097573	28.0261	-0.126517	0.264911	-0.477584	0.632946	0.996214
ENSMUSG00000026024	694.969	0.126569	0.149065	0.849085	0.395834	0.996214
ENSMUSG00000026023	373.153	0.284532	0.267221	1.06478	0.286975	0.996214
ENSMUSG00000041075	1660.66	-0.0798435	0.209464	-0.381179	0.70307	0.996214
ENSMUSG00000047361	169.84	0.153928	0.248461	0.619524	0.535572	0.996214
ENSMUSG00000026021	1056.55	-0.0487334	0.0952575	-0.511596	0.608934	0.996214
ENSMUSG00000103821	12.9534	-0.511253	0.400335	-1.27706	0.20158	0.996214
ENSMUSG00000026020	405.758	-0.100237	0.227102	-0.441374	0.658942	0.996214
ENSMUSG00000067336	1603.67	-0.40628	0.23674	-1.71614	0.0861363	0.996214
ENSMUSG00000041040	586.597	-0.127915	0.242596	-0.527273	0.598004	0.996214
ENSMUSG00000026018	58.2234	0.459854	0.649217	0.708322	0.478745	0.996214
ENSMUSG00000026019	332.842	0.0549973	0.162894	0.337627	0.735645	0.996214
ENSMUSG00000026017	189.529	-0.317366	0.204852	-1.54925	0.121322	0.996214
ENSMUSG00000082609	2.54215	-2.36532	1.1195	-2.11283	0.0346149	0.996214
ENSMUSG00000073664	820.126	-0.341826	0.205012	-1.66734	0.0954461	0.996214
ENSMUSG00000049439	409.715	0.0345001	0.131468	0.262421	0.792997	0.996214
ENSMUSG00000026782	695.952	-0.169404	0.2941	-0.576007	0.564611	0.996214
ENSMUSG00000101188	2408.08	-0.0357066	0.167866	-0.212709	0.831554	0.996214
ENSMUSG00000026012	68.3836	-0.173973	0.302588	-0.574948	0.565326	0.996214
ENSMUSG00000081382	50.84	0.412648	0.325456	1.26791	0.204831	0.996214
ENSMUSG00000052062	308.924	-0.442501	0.261953	-1.68923	0.0911744	0.996214
ENSMUSG00000100750	20.8364	-0.359624	0.331979	-1.08327	0.278687	0.996214
ENSMUSG00000084333	4.80816	0.0989151	0.614832	0.160881	0.872187	0.996214
ENSMUSG00000103032	84.6095	-0.111793	0.207637	-0.538406	0.590297	0.996214
ENSMUSG00000040865	1285.07	-0.017911	0.114727	-0.156118	0.87594	0.996214
ENSMUSG00000084799	55.6477	-0.07158	0.306485	-0.233551	0.815333	0.996214
ENSMUSG00000101599	153.649	0.0183715	0.136439	0.13465	0.892889	0.996214
ENSMUSG00000025968	1500.69	-0.145932	0.109908	-1.32777	0.184255	0.996214
ENSMUSG00000046856	2.40624	-0.67391	0.977506	-0.689418	0.49056	0.996214
ENSMUSG00000081643	49.5682	0.168997	0.274527	0.615593	0.538163	0.996214
ENSMUSG00000025964	562.895	0.151778	0.300908	0.504401	0.61398	0.996214
ENSMUSG00000069085	2.84423	0.515776	1.05526	0.488769	0.625005	0.996214
ENSMUSG00000025959	621.381	-0.0871512	0.123897	-0.703414	0.481798	0.996214
ENSMUSG00000025958	782.003	-0.159425	0.167595	-0.951252	0.341476	0.996214
ENSMUSG00000025956	357.602	0.0326177	0.123661	0.263766	0.79196	0.996214
ENSMUSG00000087213	6.58249	-0.34025	0.527896	-0.64454	0.519225	0.996214
ENSMUSG00000045005	720.435	0.132364	0.439331	0.301285	0.763197	0.996214
ENSMUSG00000102140	3.10566	-0.328837	0.971236	-0.338575	0.73493	0.996214
ENSMUSG00000051344	983.174	0.0230347	0.140555	0.163884	0.869823	0.996214
ENSMUSG00000084416	2241.27	0.192172	0.171381	1.12132	0.262154	0.996214
ENSMUSG00000070870	31.7989	-1.70628	1.86165	-0.916543	0.359382	0.996214
ENSMUSG00000067299	191.493	-1.63866	1.73563	-0.944127	0.345105	0.996214
ENSMUSG00000025952	439.535	-1.08921	1.74698	-0.623484	0.532967	0.996214
ENSMUSG00000073658	646.913	-1.55822	1.85139	-0.84165	0.399984	0.996214
ENSMUSG00000100774	11.6899	-0.418869	1.4674	-0.285449	0.775301	0.996214
ENSMUSG00000044816	10.5607	0.604913	0.696209	0.868867	0.38492	0.996214
ENSMUSG00000025950	1843.44	-0.128823	0.16542	-0.778762	0.43612	0.996214
ENSMUSG00000025949	1019.19	-0.113579	0.10918	-1.04029	0.298206	0.996214
ENSMUSG00000025946	8.98574	0.297676	0.569292	0.522887	0.601053	0.996214
ENSMUSG00000055567	809.609	0.252113	0.752905	0.334853	0.737736	0.996214
ENSMUSG00000026005	305.287	-0.265552	0.196032	-1.35464	0.175534	0.996214
ENSMUSG00000026004	219.304	-0.421664	0.249144	-1.69245	0.0905593	0.996214
ENSMUSG00000102559	10.7267	-0.0941133	0.422408	-0.222802	0.82369	0.996214
ENSMUSG00000102374	3.17914	-0.706982	0.913084	-0.774279	0.438766	0.996214
ENSMUSG00000102776	9.5532	-0.495505	0.760401	-0.651637	0.514636	0.996214
ENSMUSG00000103382	3.43098	-0.416912	0.999176	-0.417256	0.676491	0.996214
ENSMUSG00000103553	4.71302	-0.635448	0.638989	-0.994459	0.32	0.996214
ENSMUSG00000026003	1253.83	-0.294997	0.14202	-2.07716	0.0377872	0.996214
ENSMUSG00000082769	21.8266	0.363937	0.353381	1.02987	0.30307	0.996214
ENSMUSG00000094191	7.74487	-0.506578	0.669212	-0.756977	0.449064	0.996214
ENSMUSG00000026000	744.29	-0.0344938	0.145739	-0.236682	0.812904	0.996214
ENSMUSG00000062209	112.453	-0.626599	0.671323	-0.933379	0.350624	0.996214
ENSMUSG00000025997	171.692	-0.691482	0.349871	-1.97639	0.0481104	0.996214
ENSMUSG00000045648	46.5462	0.354726	0.897786	0.395112	0.692761	0.996214
ENSMUSG00000026196	34.2809	0.091387	0.328953	0.277812	0.781157	0.996214
ENSMUSG00000050296	2.68159	1.33796	1.49199	0.896761	0.369846	0.996214
ENSMUSG00000026192	918.208	0.0653267	0.100474	0.650188	0.515571	0.996214
ENSMUSG00000026193	9982.95	0.279018	0.241757	1.15413	0.248448	0.996214
ENSMUSG00000073652	2.73231	0.616306	0.876987	0.702753	0.482209	0.996214
ENSMUSG00000101834	24.2714	0.591014	0.345218	1.712	0.0868965	0.996214
ENSMUSG00000100319	1.95754	-0.172003	0.914118	-0.188163	0.850749	0.996214
ENSMUSG00000097131	90.851	-0.0942371	0.215967	-0.43635	0.662583	0.996214
ENSMUSG00000026189	169.598	-0.0814758	0.205946	-0.395616	0.692388	0.996214
ENSMUSG00000026188	79.1001	0.242433	0.543985	0.445661	0.655842	0.996214
ENSMUSG00000026187	430.405	-0.032621	0.12045	-0.270827	0.786524	0.996214
ENSMUSG00000039372	140.558	0.649376	0.675698	0.961045	0.336529	0.996214
ENSMUSG00000039354	809.018	0.038883	0.18971	0.204959	0.837604	0.996214
ENSMUSG00000046330	5430.28	0.261029	0.252058	1.03559	0.300394	0.996214
ENSMUSG00000039323	1611.39	-0.225087	0.329544	-0.683026	0.49459	0.996214
ENSMUSG00000026185	56618.7	0.53849	0.30449	1.7685	0.076978	0.996214
ENSMUSG00000100301	7.63352	0.418801	0.558407	0.749992	0.45326	0.996214
ENSMUSG00000055322	8690.96	-0.183787	0.199138	-0.922913	0.356053	0.996214
ENSMUSG00000061815	105.367	0.108485	0.344213	0.315168	0.752634	0.996214
ENSMUSG00000026180	76.609	-0.27513	0.289459	-0.950495	0.341861	0.996214
ENSMUSG00000048480	546.382	-0.337376	0.357461	-0.943814	0.345265	0.996214
ENSMUSG00000006304	7063.96	-0.0638026	0.231901	-0.275128	0.783218	0.996214
ENSMUSG00000006299	3270.82	0.181035	0.153798	1.17709	0.239158	0.996214
ENSMUSG00000026179	793.415	0.217749	0.166026	1.31154	0.189676	0.996214
ENSMUSG00000006301	3903.83	0.110958	0.21185	0.523757	0.600447	0.996214
ENSMUSG00000099931	10.967	-0.465939	0.461201	-1.01027	0.312364	0.996214
ENSMUSG00000103403	2.27336	-1.13494	1.05694	-1.0738	0.282911	0.996214
ENSMUSG00000073650	3.87814	0.500094	0.651286	0.767855	0.442573	0.996214
ENSMUSG00000026177	5835.25	0.0643908	0.33523	0.192079	0.84768	0.996214
ENSMUSG00000026176	3377.18	0.0277692	0.147808	0.187873	0.850976	0.996214
ENSMUSG00000026175	15.0879	-0.14721	0.491101	-0.299756	0.764363	0.996214
ENSMUSG00000033364	357.82	0.147841	0.244566	0.604502	0.54551	0.996214
ENSMUSG00000103227	2.3625	0.450446	1.23159	0.365745	0.714556	0.996214
ENSMUSG00000026174	775.622	0.140392	0.137527	1.02083	0.307335	0.996214
ENSMUSG00000026173	51.6627	0.480913	0.704157	0.682963	0.49463	0.996214
ENSMUSG00000026135	802.661	0.225406	0.0984594	2.28933	0.0220602	0.996214
ENSMUSG00000026172	188.26	0.106725	0.13589	0.78538	0.432231	0.996214
ENSMUSG00000026171	632.018	0.0911101	0.144597	0.630095	0.528633	0.996214
ENSMUSG00000033276	121.644	0.166069	0.133464	1.2443	0.21339	0.996214
ENSMUSG00000033257	703.752	0.131724	0.103386	1.2741	0.202629	0.996214
ENSMUSG00000026170	357.428	-0.0536309	0.178291	-0.300805	0.763563	0.996214
ENSMUSG00000006542	23.4599	-0.360041	0.400567	-0.898829	0.368744	0.996214
ENSMUSG00000090071	224.187	0.717188	0.629686	1.13896	0.25472	0.996214
ENSMUSG00000055197	3.39503	0.616036	0.728063	0.84613	0.39748	0.996214
ENSMUSG00000006546	7646.04	-0.593091	1.87127	-0.316946	0.751284	0.996214
ENSMUSG00000047021	6.96649	0.873725	0.873175	1.00063	0.317006	0.996214
ENSMUSG00000026162	48.7214	0.114482	0.276233	0.41444	0.678552	0.996214
ENSMUSG00000026205	15.0974	0.277556	0.575096	0.482626	0.629361	0.996214
ENSMUSG00000033159	1685.73	0.138206	0.210238	0.657378	0.510938	0.996214
ENSMUSG00000049339	2630.71	0.204146	0.144938	1.4085	0.158982	0.996214
ENSMUSG00000026197	398.795	0.169714	0.234433	0.723931	0.469108	0.996214
ENSMUSG00000033124	1272.75	0.175134	0.122248	1.43261	0.151968	0.996214
ENSMUSG00000026200	281.557	-0.123472	0.171974	-0.717968	0.472777	0.996214
ENSMUSG00000026201	826.66	0.191999	0.102987	1.8643	0.062279	0.996214
ENSMUSG00000026202	1569.91	0.161217	0.105197	1.53252	0.125395	0.996214
ENSMUSG00000026203	1328.36	0.206199	0.113183	1.82181	0.0684832	0.996214
ENSMUSG00000026204	449.481	0.601684	0.646187	0.931129	0.351787	0.996214
ENSMUSG00000033061	41.1047	0.729367	0.716025	1.01863	0.308377	0.996214
ENSMUSG00000026209	785.68	0.10507	0.100508	1.04538	0.295845	0.996214
ENSMUSG00000026208	960.317	-0.700745	0.33231	-2.10871	0.0349697	0.996214
ENSMUSG00000033021	917.76	0.114565	0.148731	0.770282	0.441132	0.996214
ENSMUSG00000033007	272.829	0.734001	0.661389	1.10979	0.267091	0.996214
ENSMUSG00000102605	3.77817	-0.625761	0.958612	-0.652778	0.513899	0.996214
ENSMUSG00000026211	441.08	0.22643	0.178833	1.26616	0.205457	0.996214
ENSMUSG00000051703	105.362	0.399448	0.34906	1.14435	0.252477	0.996214
ENSMUSG00000032968	146.678	0.26644	0.316627	0.841494	0.400071	0.996214
ENSMUSG00000026213	1107.63	0.0702437	0.207517	0.338495	0.73499	0.996214
ENSMUSG00000006576	1765.23	0.144828	0.285295	0.507645	0.611703	0.996214
ENSMUSG00000026235	517.868	-0.317199	0.488988	-0.648683	0.516543	0.996214
ENSMUSG00000004872	647.721	0.276988	0.279844	0.989793	0.322275	0.996214
ENSMUSG00000032908	131.243	0.435064	0.713131	0.610076	0.541812	0.996214
ENSMUSG00000026245	678.487	0.0821526	0.113642	0.72291	0.469735	0.996214
ENSMUSG00000104018	22.2214	-0.155007	0.379011	-0.408977	0.682557	0.996214
ENSMUSG00000090486	4.73378	0.53329	0.796906	0.669201	0.503368	0.996214
ENSMUSG00000012187	123.21	0.195955	0.315782	0.620539	0.534903	0.996214
ENSMUSG00000032883	2160.54	0.071926	0.40262	0.178645	0.858217	0.996214
ENSMUSG00000079470	330.57	0.091398	0.407449	0.224318	0.82251	0.996214
ENSMUSG00000099377	5.39396	-0.463912	0.728628	-0.636693	0.524325	0.996214
ENSMUSG00000047330	143.822	-0.629151	0.278159	-2.26184	0.0237074	0.996214
ENSMUSG00000050711	927.495	0.383578	0.745709	0.514381	0.606986	0.996214
ENSMUSG00000073643	1420.31	0.069862	0.115032	0.607328	0.543633	0.996214
ENSMUSG00000026248	327.327	0.060061	0.101819	0.589879	0.555272	0.996214
ENSMUSG00000026249	6124.58	0.240804	0.261939	0.919314	0.357931	0.996214
ENSMUSG00000004364	1246.44	-0.257015	0.200277	-1.2833	0.199388	0.996214
ENSMUSG00000103076	10.0399	-0.914945	0.445429	-2.05407	0.0399685	0.996214
ENSMUSG00000038608	1023.51	-0.156295	0.234287	-0.667111	0.504701	0.996214
ENSMUSG00000055980	455.792	-0.116122	0.333447	-0.348248	0.727654	0.996214
ENSMUSG00000026142	787.06	-0.150479	0.17035	-0.883352	0.377046	0.996214
ENSMUSG00000067158	780.486	-0.525576	0.463951	-1.13283	0.257288	0.996214
ENSMUSG00000079465	604.071	-0.734484	0.549664	-1.33624	0.18147	0.996214
ENSMUSG00000097564	10.6446	-0.324744	0.381082	-0.852163	0.394123	0.996214
ENSMUSG00000026150	1768.65	-0.016961	0.10638	-0.159438	0.873324	0.996214
ENSMUSG00000101450	16.2363	0.309743	0.365001	0.848609	0.396099	0.996214
ENSMUSG00000026159	1668.79	-0.208382	0.142276	-1.46463	0.143022	0.996214
ENSMUSG00000113880	11.2694	0.355969	0.554906	0.641494	0.521202	0.996214
ENSMUSG00000038496	32.0573	-0.0401023	0.254724	-0.157435	0.874902	0.996214
ENSMUSG00000026163	1423.29	0.170361	0.702467	0.242518	0.808379	0.996214
ENSMUSG00000045658	497.28	-0.218694	0.182658	-1.19729	0.231195	0.996214
ENSMUSG00000036766	441.756	0.188859	0.676619	0.279122	0.780152	0.996214
ENSMUSG00000026219	4715.69	-0.118549	0.121804	-0.973283	0.330413	0.996214
ENSMUSG00000104503	2.36599	0.329029	0.875668	0.375746	0.707106	0.996214
ENSMUSG00000073633	78.6917	-0.0581283	0.191994	-0.30276	0.762073	0.996214
ENSMUSG00000026220	22.5179	-0.219809	0.410366	-0.535643	0.592205	0.996214
ENSMUSG00000096802	22.1923	-0.385325	0.369797	-1.04199	0.297416	0.996214
ENSMUSG00000052477	22.1669	-0.356636	0.469624	-0.759409	0.447608	0.996214
ENSMUSG00000064281	46.3884	0.282366	0.320885	0.879961	0.37888	0.996214
ENSMUSG00000089844	10.884	-0.542508	0.606663	-0.894249	0.371188	0.996214
ENSMUSG00000073631	2.28985	0.20561	1.40215	0.146638	0.883417	0.996214
ENSMUSG00000072109	11.8794	-0.237797	0.821765	-0.289374	0.772295	0.996214
ENSMUSG00000091199	3.39006	-0.864237	1.07607	-0.803139	0.421894	0.996214
ENSMUSG00000079457	75.1503	-0.256636	0.388635	-0.660352	0.509028	0.996214
ENSMUSG00000079455	2.56249	-0.113184	0.909559	-0.124439	0.900968	0.996214
ENSMUSG00000089652	3.80812	0.956137	0.804361	1.18869	0.234561	0.996214
ENSMUSG00000096292	5.29164	0.486284	0.67028	0.725494	0.468149	0.996214
ENSMUSG00000089714	37.0564	0.199314	0.311132	0.640607	0.521778	0.996214
ENSMUSG00000090186	6.48312	-0.131218	0.777224	-0.168829	0.865931	0.996214
ENSMUSG00000070034	9.92032	-0.509195	0.542751	-0.938173	0.348155	0.996214
ENSMUSG00000090246	3.27618	-0.888459	0.981736	-0.904988	0.365472	0.996214
ENSMUSG00000026222	457.096	-0.243404	0.28486	-0.854469	0.392845	0.996214
ENSMUSG00000052760	190.483	-0.102039	0.375302	-0.271885	0.78571	0.996214
ENSMUSG00000036707	2275.33	-0.152505	0.132603	-1.15009	0.250108	0.996214
ENSMUSG00000026223	6349.18	0.3254	0.157021	2.07234	0.0382339	0.996214
ENSMUSG00000026224	2.75559	1.11898	0.99126	1.12885	0.258961	0.996214
ENSMUSG00000099342	27.1346	-0.54023	0.372296	-1.45108	0.146759	0.996214
ENSMUSG00000026227	8.08114	1.52666	0.982381	1.55404	0.120174	0.996214
ENSMUSG00000026229	2521.51	-0.0734792	0.104804	-0.701109	0.483235	0.996214
ENSMUSG00000103272	8.28893	0.34432	0.430087	0.800582	0.423374	0.996214
ENSMUSG00000094638	69.0594	0.644724	0.61533	1.04777	0.294744	0.996214
ENSMUSG00000062590	302.642	-0.0598212	0.132312	-0.452124	0.65118	0.996214
ENSMUSG00000079445	847.659	-0.176797	0.383273	-0.461282	0.644596	0.996214
ENSMUSG00000099644	4.69694	0.401456	0.655161	0.612758	0.540036	0.996214
ENSMUSG00000026234	4541.3	-0.036855	0.0957525	-0.384898	0.700313	0.996214
ENSMUSG00000073627	28.512	0.20127	0.250068	0.804862	0.420899	0.996214
ENSMUSG00000026238	8685.9	-0.0230316	0.106454	-0.216353	0.828713	0.996214
ENSMUSG00000026239	657.294	0.120486	0.135284	0.890611	0.373138	0.996214
ENSMUSG00000026240	349.762	0.25066	0.188862	1.32721	0.184439	0.996214
ENSMUSG00000053333	375.056	0.0552774	0.128865	0.428955	0.667956	0.996214
ENSMUSG00000102649	5.28178	0.60377	0.694617	0.869212	0.384731	0.996214
ENSMUSG00000084106	1002.64	0.0301899	0.180247	0.167492	0.866983	0.996214
ENSMUSG00000103984	21.6219	0.120273	0.293858	0.409289	0.682327	0.996214
ENSMUSG00000101940	79.3777	0.056188	0.414039	0.135707	0.892053	0.996214
ENSMUSG00000026247	89.1229	-0.436973	0.469715	-0.930293	0.352219	0.996214
ENSMUSG00000036480	55.6709	0.968792	0.943672	1.02662	0.3046	0.996214
ENSMUSG00000026254	1256.76	0.0867784	0.115455	0.751622	0.452279	0.996214
ENSMUSG00000026255	197.916	0.434086	0.366543	1.18427	0.236306	0.996214
ENSMUSG00000048000	991.072	0.0235764	0.199975	0.117896	0.90615	0.996214
ENSMUSG00000079436	1370.55	-0.243892	0.186651	-1.30667	0.191323	0.996214
ENSMUSG00000026259	123.272	0.175745	0.44255	0.397119	0.691279	0.996214
ENSMUSG00000079434	2.88373	-0.61141	1.28004	-0.477648	0.632901	0.996214
ENSMUSG00000026288	1104.2	0.0743444	0.3079	0.241456	0.809202	0.996214
ENSMUSG00000026289	828.31	0.2649	0.12146	2.18095	0.0291868	0.996214
ENSMUSG00000089281	1.77183	0.425514	1.03901	0.409539	0.682144	0.996214
ENSMUSG00000056055	30.5124	1.05443	0.717715	1.46915	0.141792	0.996214
ENSMUSG00000070738	1349.84	0.15241	0.15547	0.980319	0.326929	0.996214
ENSMUSG00000005501	659.819	0.0357053	0.105296	0.339093	0.73454	0.996214
ENSMUSG00000090165	19.2568	-0.221149	0.640154	-0.345462	0.729747	0.996214
ENSMUSG00000089675	15.2986	2.78181	1.2988	2.14183	0.032207	0.996214
ENSMUSG00000090124	981.961	-0.233978	0.345025	-0.678146	0.497679	0.996214
ENSMUSG00000090145	75.5126	-0.532128	0.50018	-1.06387	0.287386	0.996214
ENSMUSG00000054545	342.388	-0.3334	0.213552	-1.56121	0.118474	0.996214
ENSMUSG00000089943	2.37694	4.7557	2.62422	1.81223	0.0699506	0.996214
ENSMUSG00000081984	14.0323	0.184468	0.665183	0.277319	0.781535	0.996214
ENSMUSG00000089960	6.28972	0.71876	0.968034	0.742495	0.457788	0.996214
ENSMUSG00000079429	1.84833	0.726815	1.01491	0.716137	0.473907	0.996214
ENSMUSG00000044783	937.52	0.169203	0.137888	1.22711	0.219783	0.996214
ENSMUSG00000062310	11.8303	-0.382788	0.498725	-0.767534	0.442764	0.996214
ENSMUSG00000049866	640.982	0.165838	0.230241	0.720278	0.471354	0.996214
ENSMUSG00000036206	644.959	0.109993	0.134617	0.817082	0.413881	0.996214
ENSMUSG00000102700	2.36701	-0.605342	0.973739	-0.621667	0.534161	0.996214
ENSMUSG00000055013	3256.54	0.145287	0.21603	0.672528	0.501247	0.996214
ENSMUSG00000034486	7.28257	0.465562	0.824282	0.564809	0.572204	0.996214
ENSMUSG00000092627	2.96606	1.54011	0.984066	1.56505	0.117572	0.996214
ENSMUSG00000067081	3.14393	-0.60151	1.20466	-0.499321	0.617553	0.996214
ENSMUSG00000026301	2.04031	-0.278681	1.27045	-0.219356	0.826373	0.996214
ENSMUSG00000044337	434.971	-0.38763	0.426122	-0.909668	0.362998	0.996214
ENSMUSG00000034432	1071.77	0.135394	0.0982411	1.37818	0.168147	0.996214
ENSMUSG00000056128	2.50596	-0.557238	0.943952	-0.590325	0.554973	0.996214
ENSMUSG00000026303	8905.58	0.211158	0.23085	0.914699	0.36035	0.996214
ENSMUSG00000090550	2.72787	0.183915	0.874307	0.210355	0.83339	0.996214
ENSMUSG00000026304	48.5761	-0.400195	0.312396	-1.28105	0.200177	0.996214
ENSMUSG00000034353	99.9725	-0.418279	0.328922	-1.27166	0.203493	0.996214
ENSMUSG00000034343	756.423	0.0459845	0.106286	0.432649	0.66527	0.996214
ENSMUSG00000083064	19.5846	0.175755	0.321136	0.547291	0.584179	0.996214
ENSMUSG00000026307	1829.53	0.191983	0.246559	0.778649	0.436186	0.996214
ENSMUSG00000049515	16.5238	0.164635	0.435726	0.377842	0.705548	0.996214
ENSMUSG00000026308	1059.84	0.593697	0.307493	1.93077	0.0535121	0.996214
ENSMUSG00000026309	934.164	0.0956608	0.125919	0.759703	0.447432	0.996214
ENSMUSG00000100253	2.01096	0.728958	0.985153	0.739944	0.459334	0.996214
ENSMUSG00000067071	604.148	0.312488	0.163144	1.91542	0.0554395	0.996214
ENSMUSG00000055866	632.193	-0.158173	0.297173	-0.532257	0.594548	0.996214
ENSMUSG00000034292	252.619	0.108135	0.158917	0.680449	0.49622	0.996214
ENSMUSG00000026311	504.657	0.14797	0.104147	1.42078	0.155382	0.996214
ENSMUSG00000100980	2.80292	0.510695	0.833884	0.612429	0.540254	0.996214
ENSMUSG00000007805	22.1408	-0.160476	0.339885	-0.472147	0.636822	0.996214
ENSMUSG00000026313	747.769	0.192159	0.0856472	2.24361	0.0248574	0.996214
ENSMUSG00000026260	1699.7	0.152582	0.0858888	1.77651	0.0756491	0.996214
ENSMUSG00000061616	2.27437	0.573835	1.17188	0.489669	0.624368	0.996214
ENSMUSG00000073616	1068.51	0.0972475	0.243423	0.3995	0.689525	0.996214
ENSMUSG00000044055	26.0376	-0.398517	0.448364	-0.888825	0.374097	0.996214
ENSMUSG00000100546	19.9736	0.0623709	0.350093	0.178155	0.858601	0.996214
ENSMUSG00000034220	10715.1	0.389005	0.302121	1.28758	0.197893	0.996214
ENSMUSG00000034212	13.9972	0.802482	0.409116	1.9615	0.0498202	0.996214
ENSMUSG00000047067	344.003	0.280512	0.131431	2.13428	0.0328195	0.996214
ENSMUSG00000097251	43.4529	-0.0416824	0.263461	-0.158211	0.874291	0.996214
ENSMUSG00000026269	2225.64	0.0793372	0.227773	0.348317	0.727602	0.996214
ENSMUSG00000100632	4.05886	1.23629	0.692583	1.78504	0.0742543	0.996214
ENSMUSG00000026270	306.786	0.187904	0.114293	1.64406	0.100165	0.996214
ENSMUSG00000014602	7574.56	0.190782	0.301249	0.633304	0.526535	0.996214
ENSMUSG00000034159	469.582	-0.246074	0.573745	-0.428891	0.668003	0.996214
ENSMUSG00000084989	239.601	-0.395449	0.278905	-1.41786	0.156231	0.996214
ENSMUSG00000047793	4694.36	-0.438696	0.510565	-0.859237	0.39021	0.996214
ENSMUSG00000026273	198.295	0.191662	0.141833	1.35132	0.176594	0.996214
ENSMUSG00000026274	81.8668	0.12729	0.277002	0.459528	0.645855	0.996214
ENSMUSG00000026275	1079.13	0.137782	0.301314	0.457271	0.647476	0.996214
ENSMUSG00000034107	14.5953	-0.290319	0.643783	-0.450957	0.65202	0.996214
ENSMUSG00000034088	5144.89	0.0478964	0.0961028	0.498387	0.618211	0.996214
ENSMUSG00000090489	2.14378	0.406923	1.40862	0.288881	0.772672	0.996214
ENSMUSG00000116048	2472.51	-0.133348	0.241251	-0.552736	0.580444	0.996214
ENSMUSG00000034066	176.481	0.172296	0.222454	0.774526	0.43862	0.996214
ENSMUSG00000026277	2586.32	0.175194	0.119663	1.46406	0.143176	0.996214
ENSMUSG00000100927	1.77647	0.445414	1.70922	0.260595	0.794405	0.996214
ENSMUSG00000026278	189.13	0.0748777	0.192431	0.389114	0.697192	0.996214
ENSMUSG00000026279	405.065	0.138841	0.113457	1.22374	0.221051	0.996214
ENSMUSG00000026281	352.746	0.0627382	0.168799	0.371674	0.710136	0.996214
ENSMUSG00000026283	461.317	-0.0373327	0.102006	-0.365986	0.714375	0.996214
ENSMUSG00000073609	165.814	0.041085	0.201555	0.20384	0.838478	0.996214
ENSMUSG00000101660	12.9414	-0.704603	0.864295	-0.815234	0.414938	0.996214
ENSMUSG00000099624	10.1611	0.12791	0.416752	0.306921	0.758904	0.996214
ENSMUSG00000026285	15.8239	-0.569037	0.913273	-0.623075	0.533235	0.996214
ENSMUSG00000100347	94.5446	-0.209484	0.245422	-0.853569	0.393344	0.996214
ENSMUSG00000051185	574.908	-0.172589	0.187279	-0.921561	0.356758	0.996214
ENSMUSG00000103973	8.32701	0.1001	0.500453	0.200018	0.841467	0.996214
ENSMUSG00000081051	739.866	0.171011	0.229928	0.743758	0.457023	0.996214
ENSMUSG00000040710	239.151	-0.514126	0.332194	-1.54767	0.121702	0.996214
ENSMUSG00000100362	2.27906	0.264804	1.12475	0.235434	0.813872	0.996214
ENSMUSG00000097814	5.12478	-1.11237	0.818613	-1.35884	0.174196	0.996214
ENSMUSG00000044757	20.9627	0.0660795	0.395325	0.167152	0.86725	0.996214
ENSMUSG00000044768	422.545	-0.0840353	0.183937	-0.45687	0.647764	0.996214
ENSMUSG00000040648	433.301	-0.25638	0.13142	-1.95085	0.0510747	0.996214
ENSMUSG00000026333	131.447	-0.0459467	0.163064	-0.281771	0.778119	0.996214
ENSMUSG00000026335	4886.3	0.165555	0.12669	1.30677	0.191292	0.996214
ENSMUSG00000089782	61.6911	0.228692	0.230464	0.99231	0.321046	0.996214
ENSMUSG00000089706	19.3217	-0.172813	0.497179	-0.347588	0.72815	0.996214
ENSMUSG00000099634	2.56775	-0.145858	0.885858	-0.164652	0.869218	0.996214
ENSMUSG00000089791	30.1453	0.153123	0.298073	0.513709	0.607456	0.996214
ENSMUSG00000100009	11.396	0.140551	0.363508	0.386652	0.699014	0.996214
ENSMUSG00000067028	21.4311	0.675002	0.918765	0.734683	0.462532	0.996214
ENSMUSG00000082431	8.5197	0.118083	0.46872	0.251927	0.801097	0.996214
ENSMUSG00000099835	10.4936	0.19505	0.452713	0.430846	0.66658	0.996214
ENSMUSG00000100794	5.04374	-0.799835	0.572989	-1.3959	0.162745	0.996214
ENSMUSG00000099375	20.7613	-0.829157	0.358275	-2.31431	0.020651	0.996214
ENSMUSG00000047496	471.133	-0.0735287	0.457877	-0.160586	0.872419	0.996214
ENSMUSG00000097482	5.47398	-0.702432	0.652133	-1.07713	0.281422	0.996214
ENSMUSG00000067017	1002.87	-0.152269	0.151263	-1.00665	0.314102	0.996214
ENSMUSG00000056536	492.808	-0.245125	0.198358	-1.23577	0.216543	0.996214
ENSMUSG00000101219	2.53959	-0.547855	1.03959	-0.526993	0.598199	0.996214
ENSMUSG00000026319	768.368	-0.222178	0.178539	-1.24443	0.213343	0.996214
ENSMUSG00000101330	9.97176	0.139408	0.713286	0.195445	0.845045	0.996214
ENSMUSG00000026321	429.202	-0.210292	0.298351	-0.704848	0.480905	0.996214
ENSMUSG00000099843	44.3209	0.196929	0.215479	0.91391	0.360764	0.996214
ENSMUSG00000038866	721.68	0.113272	0.0835835	1.3552	0.175355	0.996214
ENSMUSG00000097612	1.75044	1.15813	1.16412	0.994851	0.319809	0.996214
ENSMUSG00000044340	869.242	-0.0470023	0.324116	-0.145017	0.884697	0.996214
ENSMUSG00000057329	775.022	-0.067525	0.21252	-0.317735	0.750686	0.996214
ENSMUSG00000009905	901.475	-0.197053	0.164564	-1.19742	0.231141	0.996214
ENSMUSG00000009907	1406.6	-0.231148	0.14999	-1.54109	0.123294	0.996214
ENSMUSG00000067006	82.4422	-1.09131	0.670866	-1.62672	0.103798	0.996214
ENSMUSG00000044594	23.505	-1.84011	1.03725	-1.77402	0.0760595	0.996214
ENSMUSG00000026327	122.716	-0.805967	0.55043	-1.46425	0.143126	0.996214
ENSMUSG00000067001	2.87542	-1.60285	0.922065	-1.73832	0.0821537	0.996214
ENSMUSG00000092572	4.20782	-1.16008	1.07189	-1.08227	0.279131	0.996214
ENSMUSG00000026315	498.26	-0.1905	0.214021	-0.8901	0.373412	0.996214
ENSMUSG00000026312	20.6839	0.333208	0.938448	0.355063	0.722542	0.996214
ENSMUSG00000047216	1473.73	-0.0959069	0.292664	-0.327703	0.743136	0.996214
ENSMUSG00000102788	57.7579	-0.251519	0.39127	-0.642825	0.520337	0.996214
ENSMUSG00000102160	8.09572	-0.696559	0.666407	-1.04525	0.29591	0.996214
ENSMUSG00000038702	252.611	-0.263524	0.261261	-1.00866	0.313136	0.996214
ENSMUSG00000101875	1.95006	0.446275	1.3828	0.322732	0.746898	0.996214
ENSMUSG00000070695	82.052	0.156812	0.88138	0.177916	0.858789	0.996214
ENSMUSG00000026374	1666.66	0.0192351	0.121073	0.158872	0.873769	0.996214
ENSMUSG00000026377	387.553	0.136375	0.112922	1.20769	0.227168	0.996214
ENSMUSG00000064302	1569.3	0.134946	0.239919	0.562464	0.5738	0.996214
ENSMUSG00000048402	372.123	-0.0945337	0.285419	-0.331211	0.740485	0.996214
ENSMUSG00000097408	6.53768	0.331782	0.988713	0.33557	0.737195	0.996214
ENSMUSG00000037035	390.783	0.0611281	0.242643	0.251925	0.801099	0.996214
ENSMUSG00000004451	892.875	0.0947151	0.169477	0.558867	0.576253	0.996214
ENSMUSG00000098447	3.54341	-0.323745	0.774356	-0.418083	0.675887	0.996214
ENSMUSG00000101731	4.84947	-0.418479	0.652147	-0.641695	0.521072	0.996214
ENSMUSG00000026384	458.695	-0.36293	0.465857	-0.779059	0.435945	0.996214
ENSMUSG00000036975	240.995	0.139042	0.144642	0.96128	0.336411	0.996214
ENSMUSG00000026387	2.21847	-1.3652	1.0467	-1.30429	0.192136	0.996214
ENSMUSG00000050777	502.761	0.0519793	0.263327	0.197395	0.843519	0.996214
ENSMUSG00000026385	4888.68	0.0972202	0.174066	0.558526	0.576485	0.996214
ENSMUSG00000026388	38.6244	-0.0519177	0.239538	-0.216741	0.82841	0.996214
ENSMUSG00000026389	6614.62	0.150879	0.308909	0.488425	0.625249	0.996214
ENSMUSG00000036907	388.918	0.395961	0.585689	0.676061	0.499002	0.996214
ENSMUSG00000058665	1.89794	-1.40478	1.13031	-1.24282	0.213935	0.996214
ENSMUSG00000003721	1114.16	-0.0467133	0.149245	-0.312997	0.754283	0.996214
ENSMUSG00000104253	24.0395	-0.297033	0.29277	-1.01456	0.310314	0.996214
ENSMUSG00000026339	975.47	0.0678512	0.136265	0.497935	0.61853	0.996214
ENSMUSG00000050534	2.16401	0.695326	1.07104	0.649207	0.516205	0.996214
ENSMUSG00000001674	426.624	0.0158897	0.116483	0.136413	0.891495	0.996214
ENSMUSG00000036815	44.2249	0.559456	0.760424	0.735717	0.461903	0.996214
ENSMUSG00000026341	3920.06	-0.0723299	0.185253	-0.390438	0.696212	0.996214
ENSMUSG00000026342	661.433	-0.156832	0.161094	-0.973544	0.330283	0.996214
ENSMUSG00000026343	18.068	0.129615	0.578221	0.224161	0.822632	0.996214
ENSMUSG00000026344	53.1268	0.245499	0.526976	0.465864	0.641313	0.996214
ENSMUSG00000104519	8.10812	0.807969	0.898158	0.899584	0.368342	0.996214
ENSMUSG00000036155	3833.15	0.184944	0.175809	1.05196	0.292819	0.996214
ENSMUSG00000104378	4.88678	0.957876	1.00813	0.950152	0.342035	0.996214
ENSMUSG00000099471	11.307	0.543393	0.635019	0.855711	0.392158	0.996214
ENSMUSG00000026347	84.7674	0.937658	0.634505	1.47778	0.139467	0.996214
ENSMUSG00000102014	3.99804	0.4006	0.637762	0.628134	0.529916	0.996214
ENSMUSG00000026349	2163.08	-0.0391034	0.155399	-0.251632	0.801325	0.996214
ENSMUSG00000036104	1370.54	0.107356	0.112925	0.950682	0.341766	0.996214
ENSMUSG00000036086	186.211	0.177972	0.16759	1.06195	0.28826	0.996214
ENSMUSG00000099760	2.2881	0.501133	0.967948	0.517727	0.604649	0.996214
ENSMUSG00000104164	16.3281	-0.13985	0.515095	-0.271503	0.786004	0.996214
ENSMUSG00000058603	3725.25	0.200717	0.235352	0.852837	0.39375	0.996214
ENSMUSG00000026353	1676.19	0.0501844	0.0880859	0.569721	0.568867	0.996214
ENSMUSG00000026354	7.03005	0.479314	0.552797	0.86707	0.385904	0.996214
ENSMUSG00000026355	492.934	0.185443	0.120033	1.54494	0.122362	0.996214
ENSMUSG00000026356	609.548	-0.187776	0.168929	-1.11156	0.266325	0.996214
ENSMUSG00000045382	2611.93	-0.189847	0.325022	-0.584106	0.559149	0.996214
ENSMUSG00000042581	24.8892	0.404426	0.62419	0.647921	0.517036	0.996214
ENSMUSG00000026399	138.151	-0.384428	0.24679	-1.55771	0.119301	0.996214
ENSMUSG00000026409	771.534	-0.123469	0.13695	-0.901565	0.367288	0.996214
ENSMUSG00000046404	243.795	-0.215678	0.155501	-1.38699	0.165444	0.996214
ENSMUSG00000042510	337.236	-0.481645	0.452618	-1.06413	0.28727	0.996214
ENSMUSG00000100106	2.29459	-0.649675	1.40023	-0.463976	0.642665	0.996214
ENSMUSG00000026415	7.39533	-0.458937	0.819132	-0.560273	0.575293	0.996214
ENSMUSG00000026417	362.355	-0.597237	0.605273	-0.986722	0.323779	0.996214
ENSMUSG00000042474	4.3605	-1.9114	0.999446	-1.91246	0.0558176	0.996214
ENSMUSG00000016528	2442.67	0.0586682	0.158439	0.37029	0.711166	0.996214
ENSMUSG00000102856	3.85638	-0.0968879	0.67828	-0.142843	0.886414	0.996214
ENSMUSG00000016526	42.7307	0.158474	0.225982	0.70127	0.483135	0.996214
ENSMUSG00000026427	619.678	0.103186	0.0871071	1.18459	0.236182	0.996214
ENSMUSG00000042349	1181.09	0.114817	0.323347	0.35509	0.722522	0.996214
ENSMUSG00000026425	1797.32	0.145275	0.0933311	1.55656	0.119576	0.996214
ENSMUSG00000055184	15.7856	-0.483902	0.360416	-1.34262	0.179394	0.996214
ENSMUSG00000052688	2748.93	0.100732	0.291972	0.345005	0.730091	0.996214
ENSMUSG00000042268	2.28348	0.43188	1.02922	0.419618	0.674765	0.996214
ENSMUSG00000042251	83.3702	-0.387294	0.4576	-0.846359	0.397352	0.996214
ENSMUSG00000013275	1444.63	-0.152197	0.254766	-0.597397	0.550242	0.996214
ENSMUSG00000026433	413.745	0.0859783	0.205954	0.417463	0.67634	0.996214
ENSMUSG00000026434	1747.62	-0.0963867	0.155051	-0.621645	0.534176	0.996214
ENSMUSG00000026436	790.421	-0.0225088	0.153172	-0.146951	0.88317	0.996214
ENSMUSG00000059149	230.868	0.153965	0.537112	0.286654	0.774377	0.996214
ENSMUSG00000118219	65.5926	0.316961	0.450983	0.702823	0.482166	0.996214
ENSMUSG00000042115	442.648	0.27409	0.500375	0.54777	0.58385	0.996214
ENSMUSG00000009772	501.429	-0.145101	0.153117	-0.947649	0.343308	0.996214
ENSMUSG00000100658	97.7589	-0.223832	0.359081	-0.623345	0.533058	0.996214
ENSMUSG00000042066	1022.16	0.42506	0.297929	1.42671	0.153662	0.996214
ENSMUSG00000097760	7.05002	-0.10427	0.530871	-0.196413	0.844287	0.996214
ENSMUSG00000026439	761.952	0.0895988	0.118172	0.758205	0.448329	0.996214
ENSMUSG00000048174	136.742	0.192788	0.190043	1.01444	0.310371	0.996214
ENSMUSG00000053024	123.918	0.854318	0.71361	1.19718	0.231237	0.996214
ENSMUSG00000026442	1379.05	0.397223	0.393987	1.00821	0.313353	0.996214
ENSMUSG00000026443	164.67	0.328269	0.359274	0.913703	0.360873	0.996214
ENSMUSG00000054387	2951.6	-0.118619	0.134217	-0.883787	0.376811	0.996214
ENSMUSG00000100228	9.47309	0.222852	0.521166	0.427602	0.668941	0.996214
ENSMUSG00000026447	293.39	-0.0514153	0.103431	-0.497097	0.619121	0.996214
ENSMUSG00000102425	10.7028	0.228361	0.379758	0.601333	0.547618	0.996214
ENSMUSG00000046062	1697.28	-0.0262361	0.122875	-0.213519	0.830923	0.996214
ENSMUSG00000041757	2063.03	0.209572	0.280113	0.748171	0.454357	0.996214
ENSMUSG00000101693	5.13526	0.384123	0.826956	0.464503	0.642288	0.996214
ENSMUSG00000070644	100.128	0.268562	0.1805	1.48788	0.136783	0.996214
ENSMUSG00000090553	396.657	-0.0436837	0.185814	-0.235094	0.814136	0.996214
ENSMUSG00000102976	1439.83	0.0957387	0.227154	0.42147	0.673412	0.996214
ENSMUSG00000116275	1339.59	-0.0771509	0.173939	-0.443552	0.657366	0.996214
ENSMUSG00000094410	1770.37	-0.0865748	0.199479	-0.434005	0.664285	0.996214
ENSMUSG00000051998	22.8633	-0.632092	0.42145	-1.49981	0.133665	0.996214
ENSMUSG00000010311	1026.37	-0.284944	0.592892	-0.4806	0.630801	0.996214
ENSMUSG00000041577	2082.15	0.151539	0.130027	1.16545	0.243839	0.996214
ENSMUSG00000041559	2157.94	-0.333075	0.370401	-0.899229	0.368531	0.996214
ENSMUSG00000020423	710.657	-0.184923	0.121317	-1.5243	0.127435	0.996214
ENSMUSG00000026450	109.453	-0.522163	0.64408	-0.810711	0.417532	0.996214
ENSMUSG00000064246	8734.29	0.216953	0.339182	0.639635	0.52241	0.996214
ENSMUSG00000042451	31.8179	0.0580686	0.381478	0.15222	0.879013	0.996214
ENSMUSG00000042429	723.256	0.436586	0.397621	1.09799	0.272207	0.996214
ENSMUSG00000026459	3.80093	-1.02045	1.16553	-0.875525	0.381288	0.996214
ENSMUSG00000026458	328.085	0.36926	0.434702	0.849456	0.395627	0.996214
ENSMUSG00000042305	1022.99	0.0739701	0.0807103	0.916489	0.359411	0.996214
ENSMUSG00000026456	1330.76	0.0893665	0.200209	0.446366	0.655333	0.996214
ENSMUSG00000042229	434.675	0.111008	0.0970696	1.14359	0.252792	0.996214
ENSMUSG00000096712	3.05702	-0.547679	1.30246	-0.420494	0.674124	0.996214
ENSMUSG00000042207	888.095	0.0880358	0.243885	0.360972	0.71812	0.996214
ENSMUSG00000026452	224.364	0.271887	0.608994	0.446452	0.655271	0.996214
ENSMUSG00000073557	1718.62	-0.413712	0.210308	-1.96717	0.0491634	0.996214
ENSMUSG00000103976	3.17312	-0.449675	0.815126	-0.551663	0.581179	0.996214
ENSMUSG00000026429	15.3928	0.562805	0.39328	1.43105	0.152415	0.996214
ENSMUSG00000042793	20.0716	-0.709454	0.548126	-1.29433	0.195552	0.996214
ENSMUSG00000097993	218.303	0.273956	0.420602	0.651343	0.514825	0.996214
ENSMUSG00000031506	280.586	0.163315	0.333817	0.489236	0.624675	0.996214
ENSMUSG00000026426	3559.64	0.220622	0.204852	1.07698	0.281488	0.996214
ENSMUSG00000026424	156.692	0.760649	0.576422	1.3196	0.186967	0.996214
ENSMUSG00000079139	523.745	-0.220016	0.174653	-1.25973	0.207765	0.996214
ENSMUSG00000003051	981.622	-0.370281	0.557077	-0.664686	0.506251	0.996214
ENSMUSG00000041926	1209.42	0.019277	0.119572	0.161216	0.871923	0.996214
ENSMUSG00000062580	791.399	0.132363	0.088987	1.48744	0.136899	0.996214
ENSMUSG00000041889	544.752	0.444337	0.195858	2.26867	0.0232882	0.996214
ENSMUSG00000041879	2589.42	0.087817	0.167572	0.524055	0.60024	0.996214
ENSMUSG00000009418	3495.39	0.15444	0.0906847	1.70304	0.0885606	0.996214
ENSMUSG00000104524	8.59477	0.667502	0.546	1.22253	0.221507	0.996214
ENSMUSG00000054412	26.1274	0.101485	0.366416	0.276966	0.781806	0.996214
ENSMUSG00000026421	5957.32	0.197165	0.201138	0.980245	0.326965	0.996214
ENSMUSG00000041801	1449.2	0.376616	0.237914	1.58299	0.113423	0.996214
ENSMUSG00000026418	18.6899	-0.884518	1.04916	-0.843075	0.399186	0.996214
ENSMUSG00000041782	203.999	-0.424798	0.530679	-0.800481	0.423432	0.996214
ENSMUSG00000026414	16.4239	-0.698912	0.4347	-1.6078	0.107878	0.996214
ENSMUSG00000101482	2.96657	0.466621	0.891122	0.523633	0.600534	0.996214
ENSMUSG00000026413	464.296	-0.634807	0.623665	-1.01787	0.308742	0.996214
ENSMUSG00000051985	954.879	-0.465525	0.46631	-0.998316	0.318126	0.996214
ENSMUSG00000026411	1133.51	0.134832	0.104667	1.2882	0.197676	0.996214
ENSMUSG00000086264	7.079	-0.112148	0.510288	-0.219774	0.826047	0.996214
ENSMUSG00000041642	1318.92	0.193509	0.212674	0.909888	0.362882	0.996214
ENSMUSG00000087230	2.62106	0.545783	0.869418	0.627757	0.530163	0.996214
ENSMUSG00000052759	1.73263	-0.133858	1.11457	-0.120098	0.904405	0.996214
ENSMUSG00000041570	1227.73	0.0459769	0.295941	0.155358	0.876539	0.996214
ENSMUSG00000097403	20.194	0.138347	0.294872	0.469179	0.638942	0.996214
ENSMUSG00000026404	191.991	0.129258	0.125377	1.03095	0.302563	0.996214
ENSMUSG00000041498	17.2342	-0.155951	0.450091	-0.346489	0.728975	0.996214
ENSMUSG00000041483	522.99	-0.238321	0.179041	-1.3311	0.183156	0.996214
ENSMUSG00000097113	20.0922	-0.235947	0.375267	-0.628744	0.529516	0.996214
ENSMUSG00000026398	8.47937	-1.44316	0.726775	-1.98571	0.047066	0.996214
ENSMUSG00000098243	4.3446	0.910884	0.858252	1.06132	0.288542	0.996214
ENSMUSG00000104145	3.92316	0.971571	1.16365	0.834936	0.403754	0.996214
ENSMUSG00000103427	2.68493	-0.207583	0.790828	-0.262488	0.792945	0.996214
ENSMUSG00000098206	25.8611	0.0799624	0.317174	0.252109	0.800957	0.996214
ENSMUSG00000026395	1996.96	-0.32224	0.307337	-1.04849	0.294412	0.996214
ENSMUSG00000104291	6.47015	0.161416	0.891366	0.181089	0.856298	0.996214
ENSMUSG00000026393	2006.15	-0.173707	0.147979	-1.17387	0.240449	0.996214
ENSMUSG00000079283	119.228	0.147227	0.156568	0.94034	0.347043	0.996214
ENSMUSG00000056268	449.386	-0.368551	0.192855	-1.91102	0.0560016	0.996214
ENSMUSG00000063681	388.686	-0.135121	0.737019	-0.183335	0.854536	0.996214
ENSMUSG00000033964	368.79	-0.410768	0.243991	-1.68354	0.092271	0.996214
ENSMUSG00000033898	2.72309	-0.475985	0.834749	-0.570213	0.568533	0.996214
ENSMUSG00000089991	11.9798	-0.57246	0.530407	-1.07928	0.280461	0.996214
ENSMUSG00000104496	51.3895	-0.116775	0.228777	-0.510432	0.609749	0.996214
ENSMUSG00000085867	2.06729	-0.592073	0.892339	-0.663507	0.507006	0.996214
ENSMUSG00000026365	3280.23	-0.409677	0.323778	-1.2653	0.205763	0.996214
ENSMUSG00000052726	42.2648	-0.302371	0.443065	-0.682453	0.494952	0.996214
ENSMUSG00000101795	54.6158	0.133319	0.24122	0.552685	0.580479	0.996214
ENSMUSG00000026361	519.799	-0.318581	0.227429	-1.4008	0.161275	0.996214
ENSMUSG00000033849	263.644	0.133797	0.552356	0.242229	0.808602	0.996214
ENSMUSG00000089640	2.05671	-0.313373	1.08046	-0.290036	0.771788	0.996214
ENSMUSG00000018196	520.532	0.0629113	0.181482	0.346652	0.728852	0.996214
ENSMUSG00000018199	513.289	-0.383751	0.283575	-1.35326	0.175972	0.996214
ENSMUSG00000018189	368.993	-0.0994512	0.13486	-0.737442	0.460853	0.996214
ENSMUSG00000100455	51.3296	0.108262	0.35314	0.30657	0.759171	0.996214
ENSMUSG00000051079	6.16305	-0.547496	0.860239	-0.636447	0.524485	0.996214
ENSMUSG00000026358	489.703	-0.491295	0.424426	-1.15755	0.247047	0.996214
ENSMUSG00000026357	42.6999	-0.274501	0.397202	-0.691087	0.489511	0.996214
ENSMUSG00000099964	2.5146	1.04062	1.47982	0.703207	0.481926	0.996214
ENSMUSG00000035131	20.8562	0.342968	0.815055	0.420791	0.673907	0.996214
ENSMUSG00000082588	5.35018	-1.02323	1.01893	-1.00422	0.315272	0.996214
ENSMUSG00000056220	337.012	-0.31385	0.27344	-1.14778	0.251058	0.996214
ENSMUSG00000097028	2.56465	-0.103279	0.776409	-0.133021	0.894176	0.996214
ENSMUSG00000032487	107.487	-0.311622	0.352236	-0.884698	0.37632	0.996214
ENSMUSG00000097754	1.81588	-0.609739	1.37015	-0.445016	0.656308	0.996214
ENSMUSG00000099875	61.2574	-0.220099	0.263936	-0.833911	0.404331	0.996214
ENSMUSG00000100690	10.7495	0.77455	0.745478	1.039	0.298806	0.996214
ENSMUSG00000006007	1.94792	2.64859	1.51069	1.75323	0.0795622	0.996214
ENSMUSG00000006010	702.854	-0.149584	0.144945	-1.032	0.302072	0.996214
ENSMUSG00000114212	28.7939	0.155364	0.49957	0.310994	0.755805	0.996214
ENSMUSG00000114943	23.6429	0.605182	0.530273	1.14126	0.25376	0.996214
ENSMUSG00000114694	6.98323	-0.215134	0.719569	-0.298976	0.764958	0.996214
ENSMUSG00000114582	4.30417	0.217754	0.898633	0.242317	0.808535	0.996214
ENSMUSG00000114591	6.14488	-0.802577	0.687607	-1.1672	0.243129	0.996214
ENSMUSG00000100954	44.9634	-0.112952	0.280494	-0.402689	0.687177	0.996214
ENSMUSG00000052748	221.259	-0.287576	0.164455	-1.74865	0.0803508	0.996214
ENSMUSG00000053286	541.287	0.0688622	0.095919	0.71792	0.472807	0.996214
ENSMUSG00000103928	94.5433	-0.0335423	0.214839	-0.156127	0.875933	0.996214
ENSMUSG00000026484	481.24	-0.139156	0.181954	-0.764787	0.444398	0.996214
ENSMUSG00000026483	3891.9	-0.354008	0.304844	-1.16128	0.24553	0.996214
ENSMUSG00000100594	18.9385	0.108718	0.297716	0.365175	0.714981	0.996214
ENSMUSG00000043019	978.005	-0.236797	0.198958	-1.19018	0.233975	0.996214
ENSMUSG00000032666	1542.77	0.351789	0.167113	2.10509	0.0352832	0.996214
ENSMUSG00000014980	333.093	0.0219638	0.13114	0.167483	0.86699	0.996214
ENSMUSG00000080950	6.0904	-0.357602	0.584965	-0.611321	0.540987	0.996214
ENSMUSG00000008475	3909.06	-0.057775	0.233358	-0.247581	0.804459	0.996214
ENSMUSG00000026480	1944.59	0.0407226	0.326962	0.124548	0.900881	0.996214
ENSMUSG00000042772	1471.3	0.195877	0.108165	1.81091	0.0701547	0.996214
ENSMUSG00000100702	1.83077	-0.613548	1.26471	-0.485129	0.627585	0.996214
ENSMUSG00000042751	407.187	0.477055	0.43669	1.09243	0.274643	0.996214
ENSMUSG00000026479	92.5398	-0.0452207	0.299871	-0.150801	0.880133	0.996214
ENSMUSG00000026478	2331.7	0.0914942	0.144931	0.631296	0.527847	0.996214
ENSMUSG00000073538	3.15045	0.274539	0.889279	0.308721	0.757534	0.996214
ENSMUSG00000042708	10.5695	0.269809	0.476165	0.566629	0.570967	0.996214
ENSMUSG00000042699	2036.58	-0.182454	0.136935	-1.33241	0.182727	0.996214
ENSMUSG00000042684	219.851	-0.187086	0.24008	-0.779268	0.435822	0.996214
ENSMUSG00000099858	103.263	-0.215603	0.301055	-0.716156	0.473895	0.996214
ENSMUSG00000042671	995.704	0.411266	0.626001	0.656973	0.511198	0.996214
ENSMUSG00000100334	3.97848	0.268209	0.652546	0.41102	0.681058	0.996214
ENSMUSG00000026475	1747.13	0.415469	0.30243	1.37377	0.169514	0.996214
ENSMUSG00000100183	5.77395	0.944783	0.564803	1.67277	0.0943735	0.996214
ENSMUSG00000042641	10.3889	0.141818	0.480438	0.295185	0.767852	0.996214
ENSMUSG00000045968	22.4039	0.483388	0.305148	1.58411	0.113168	0.996214
ENSMUSG00000026473	19898.7	0.132899	0.385939	0.344352	0.730582	0.996214
ENSMUSG00000101903	8.83865	-0.662935	0.556264	-1.19176	0.233354	0.996214
ENSMUSG00000100502	2.19905	0.350066	1.06004	0.330239	0.741219	0.996214
ENSMUSG00000100627	4.861	0.637795	0.754378	0.845458	0.397855	0.996214
ENSMUSG00000096950	13.5875	0.171881	0.351299	0.489272	0.624649	0.996214
ENSMUSG00000056708	1502.06	0.0747982	0.160675	0.465525	0.641555	0.996214
ENSMUSG00000026471	1158.85	-0.118892	0.169895	-0.699799	0.484053	0.996214
ENSMUSG00000026470	1283.99	0.0768418	0.101153	0.759657	0.44746	0.996214
ENSMUSG00000104181	3.91714	-0.304609	0.735136	-0.414358	0.678612	0.996214
ENSMUSG00000033722	1278.18	0.211352	0.324944	0.650426	0.515417	0.996214
ENSMUSG00000026469	1877.59	-0.147541	0.246291	-0.59905	0.549139	0.996214
ENSMUSG00000073535	5.90026	-1.10505	0.767328	-1.44013	0.149832	0.996214
ENSMUSG00000033701	748.699	0.0987795	0.114232	0.864729	0.387188	0.996214
ENSMUSG00000026468	260.93	0.460108	0.622494	0.739136	0.459825	0.996214
ENSMUSG00000033684	2265	0.0799943	0.177321	0.451128	0.651897	0.996214
ENSMUSG00000033671	1036.23	0.0532025	0.264554	0.201103	0.840618	0.996214
ENSMUSG00000102833	3.24169	0.209848	0.67654	0.310178	0.756425	0.996214
ENSMUSG00000026466	2033.79	-0.158483	0.145238	-1.0912	0.275186	0.996214
ENSMUSG00000102964	18.8095	-0.357713	0.465927	-0.767744	0.442639	0.996214
ENSMUSG00000050565	2024.69	-0.0839232	0.127897	-0.656179	0.511709	0.996214
ENSMUSG00000015484	123.403	0.639447	0.646908	0.988466	0.322924	0.996214
ENSMUSG00000060985	30.8609	0.237055	0.336929	0.703576	0.481697	0.996214
ENSMUSG00000026602	5.03053	1.13786	0.668097	1.70313	0.088544	0.996214
ENSMUSG00000026601	3.05167	-0.764146	0.751015	-1.01748	0.308923	0.996214
ENSMUSG00000078193	2306.63	0.131019	0.230789	0.567701	0.570238	0.996214
ENSMUSG00000026600	4865.77	-0.148905	0.278726	-0.534234	0.593179	0.996214
ENSMUSG00000101523	293.518	-0.292403	0.298128	-0.980795	0.326694	0.996214
ENSMUSG00000026596	1285.87	0.0276246	0.110118	0.250864	0.80192	0.996214
ENSMUSG00000060519	2339.1	0.0725004	0.222013	0.326559	0.744002	0.996214
ENSMUSG00000026594	654.07	-0.0599168	0.280884	-0.213315	0.831081	0.996214
ENSMUSG00000033544	38.6758	-0.471328	0.385647	-1.22217	0.221642	0.996214
ENSMUSG00000070565	787.873	-0.169965	0.158554	-1.07197	0.283735	0.996214
ENSMUSG00000049881	383.881	0.0475748	0.221675	0.214615	0.830067	0.996214
ENSMUSG00000033488	542.915	0.232853	0.261488	0.890494	0.373201	0.996214
ENSMUSG00000004031	361.748	0.403696	0.247467	1.63131	0.102825	0.996214
ENSMUSG00000026587	981.895	0.358317	0.22635	1.58302	0.113417	0.996214
ENSMUSG00000073530	103.048	0.232758	0.474304	0.490736	0.623613	0.996214
ENSMUSG00000040782	452.116	-0.0676897	0.0973789	-0.695117	0.486982	0.996214
ENSMUSG00000015829	905.555	-0.451916	0.610493	-0.740247	0.45915	0.996214
ENSMUSG00000090394	349.584	-0.289143	0.233901	-1.23618	0.216392	0.996214
ENSMUSG00000014226	696.69	-0.254059	0.143866	-1.76594	0.0774054	0.996214
ENSMUSG00000103006	4.35727	-0.997553	0.69154	-1.44251	0.149159	0.996214
ENSMUSG00000026721	443.726	-0.315683	0.28974	-1.08954	0.275916	0.996214
ENSMUSG00000040423	834.912	-0.102095	0.137488	-0.742578	0.457737	0.996214
ENSMUSG00000026715	4.45595	-0.205509	0.587705	-0.349681	0.726578	0.996214
ENSMUSG00000043467	838.209	-0.055619	0.15232	-0.365145	0.715003	0.996214
ENSMUSG00000053332	2071.67	0.084939	0.180114	0.471584	0.637224	0.996214
ENSMUSG00000026709	227.858	-0.0740528	0.125539	-0.58988	0.555271	0.996214
ENSMUSG00000026705	527.658	-0.0821697	0.122091	-0.67302	0.500934	0.996214
ENSMUSG00000044835	68.0031	-0.253403	0.629829	-0.402337	0.687436	0.996214
ENSMUSG00000026701	3872.6	0.0983087	0.201807	0.487142	0.626158	0.996214
ENSMUSG00000066755	14.0878	-0.486661	0.646967	-0.752219	0.451919	0.996214
ENSMUSG00000040323	138.401	-0.0440514	0.310099	-0.142056	0.887036	0.996214
ENSMUSG00000000817	5.49324	0.153695	0.770765	0.199405	0.841946	0.996214
ENSMUSG00000103625	2.50077	-1.57764	0.905709	-1.74189	0.0815284	0.996214
ENSMUSG00000040297	1131.69	-0.288575	0.200525	-1.4391	0.150123	0.996214
ENSMUSG00000026698	413.275	0.0626981	0.116083	0.540115	0.589118	0.996214
ENSMUSG00000040265	1014.76	0.281311	0.637146	0.441517	0.658838	0.996214
ENSMUSG00000078190	307.242	-0.111627	0.361364	-0.308906	0.757393	0.996214
ENSMUSG00000026694	328.155	0.180993	0.10294	1.75823	0.0787078	0.996214
ENSMUSG00000026696	962.898	-0.24251	0.154423	-1.57042	0.116317	0.996214
ENSMUSG00000026697	478.824	0.342012	0.560053	0.610678	0.541413	0.996214
ENSMUSG00000040225	2422.29	-0.0379195	0.233098	-0.162676	0.870773	0.996214
ENSMUSG00000026692	6.35379	-0.382975	0.606416	-0.631538	0.527689	0.996214
ENSMUSG00000040170	169.075	-0.898255	0.427762	-2.09989	0.0357382	0.996214
ENSMUSG00000026691	2.31531	0.495772	0.910935	0.544245	0.586273	0.996214
ENSMUSG00000026586	687.002	-0.212945	0.347269	-0.613199	0.539745	0.996214
ENSMUSG00000102117	6.00119	0.243549	0.613529	0.396963	0.691394	0.996214
ENSMUSG00000026585	911.663	0.0901914	0.289169	0.311899	0.755117	0.996214
ENSMUSG00000026584	564.961	-0.0668395	0.101972	-0.65547	0.512165	0.996214
ENSMUSG00000041396	74.8345	-0.0650672	0.1852	-0.351335	0.725337	0.996214
ENSMUSG00000026582	70.7861	-0.29086	0.35674	-0.81533	0.414883	0.996214
ENSMUSG00000026581	36.3595	-0.679282	0.347407	-1.95529	0.0505489	0.996214
ENSMUSG00000090081	5.54242	-0.755455	0.67429	-1.12037	0.262556	0.996214
ENSMUSG00000026579	477.823	-0.501106	0.617105	-0.812027	0.416776	0.996214
ENSMUSG00000040918	364.678	-0.0982386	0.154205	-0.637066	0.524082	0.996214
ENSMUSG00000026577	351.029	-0.0688886	0.11314	-0.608877	0.542606	0.996214
ENSMUSG00000026575	162.063	-0.110079	0.122678	-0.897304	0.369557	0.996214
ENSMUSG00000103493	4.26155	0.30482	0.786954	0.387342	0.698503	0.996214
ENSMUSG00000104011	4.75765	0.46415	0.638001	0.727506	0.466916	0.996214
ENSMUSG00000026574	66.9992	-1.19738	0.574591	-2.08389	0.0371702	0.996214
ENSMUSG00000104117	4.21207	-0.330719	0.935531	-0.353509	0.723707	0.996214
ENSMUSG00000103320	2.49328	-0.797122	0.7789	-1.02339	0.306121	0.996214
ENSMUSG00000026573	2.54187	-0.275922	1.17864	-0.234103	0.814905	0.996214
ENSMUSG00000026572	4.32553	0.170311	0.623328	0.273228	0.784678	0.996214
ENSMUSG00000040848	3691.06	-0.0164416	0.0863944	-0.190308	0.849068	0.996214
ENSMUSG00000040843	556.442	0.145444	0.116583	1.24755	0.212196	0.996214
ENSMUSG00000102302	59.8041	-0.19853	0.186952	-1.06193	0.288267	0.996214
ENSMUSG00000040836	238.418	0.11933	0.117368	1.01672	0.309288	0.996214
ENSMUSG00000026571	1057.15	-0.0241678	0.0960883	-0.251516	0.801415	0.996214
ENSMUSG00000026568	727.568	-0.0591174	0.0797312	-0.741459	0.458415	0.996214
ENSMUSG00000103763	2.35055	0.619471	0.985963	0.628291	0.529813	0.996214
ENSMUSG00000026566	2367.42	0.378415	0.224722	1.68392	0.0921965	0.996214
ENSMUSG00000103098	5.13716	0.151709	0.682106	0.222413	0.823993	0.996214
ENSMUSG00000040723	364.43	-0.166126	0.235797	-0.704531	0.481102	0.996214
ENSMUSG00000089829	10.7434	0.21347	0.371685	0.57433	0.565745	0.996214
ENSMUSG00000005763	12.3223	-0.591508	0.436995	-1.35358	0.17587	0.996214
ENSMUSG00000026565	640.7	-0.21536	0.24097	-0.893722	0.371471	0.996214
ENSMUSG00000040612	1041.45	-0.220446	0.34096	-0.646544	0.517927	0.996214
ENSMUSG00000026563	431.971	0.0429502	0.158995	0.270135	0.787056	0.996214
ENSMUSG00000040596	1214.67	0.0262285	0.135486	0.193588	0.846498	0.996214
ENSMUSG00000086925	68.0047	-0.242653	0.411356	-0.589886	0.555267	0.996214
ENSMUSG00000102548	5.64227	0.296079	0.682671	0.433707	0.664501	0.996214
ENSMUSG00000097823	110.405	0.211669	0.258861	0.817692	0.413533	0.996214
ENSMUSG00000060568	492.29	0.177596	0.229112	0.775146	0.438253	0.996214
ENSMUSG00000026558	389.825	0.176358	0.119164	1.47995	0.138886	0.996214
ENSMUSG00000052428	874.964	-0.206384	0.159428	-1.29452	0.195484	0.996214
ENSMUSG00000026687	1071.13	-0.0950364	0.113896	-0.834416	0.404047	0.996214
ENSMUSG00000015843	203.33	0.028997	0.206348	0.140525	0.888245	0.996214
ENSMUSG00000026686	4.51075	-0.351106	0.902838	-0.388892	0.697356	0.996214
ENSMUSG00000026683	22.8355	0.346073	0.413574	0.836786	0.402713	0.996214
ENSMUSG00000026678	3675.66	-0.405624	0.320768	-1.26454	0.206036	0.996214
ENSMUSG00000038530	243.41	0.107922	0.355204	0.30383	0.761258	0.996214
ENSMUSG00000070532	20.3479	0.425524	0.592361	0.718353	0.47254	0.996214
ENSMUSG00000026675	348.504	-0.043212	0.163468	-0.264345	0.791514	0.996214
ENSMUSG00000026674	1418.57	-0.327544	0.291693	-1.12291	0.261477	0.996214
ENSMUSG00000026670	606.928	-0.0201734	0.118282	-0.170553	0.864575	0.996214
ENSMUSG00000026667	2431.06	-0.0603152	0.168366	-0.358239	0.720165	0.996214
ENSMUSG00000096964	15.1056	0.49774	0.435611	1.14263	0.253194	0.996214
ENSMUSG00000102418	2.97295	0.576523	1.01075	0.570393	0.568411	0.996214
ENSMUSG00000102752	323.556	-0.729725	0.448179	-1.6282	0.103482	0.996214
ENSMUSG00000038473	114.902	-0.407986	0.548975	-0.743177	0.457375	0.996214
ENSMUSG00000102193	2.96205	0.383782	0.997585	0.384711	0.700452	0.996214
ENSMUSG00000038463	428.309	-0.265377	0.260439	-1.01896	0.308222	0.996214
ENSMUSG00000026663	1579.85	-0.0636237	0.140015	-0.454406	0.649537	0.996214
ENSMUSG00000026659	323.756	0.24891	0.143533	1.73417	0.0828886	0.996214
ENSMUSG00000096968	11.8396	0.184015	0.401313	0.458534	0.646569	0.996214
ENSMUSG00000070524	48.2254	0.078989	0.457895	0.172505	0.863041	0.996214
ENSMUSG00000038421	2.82537	-1.58557	0.984207	-1.61101	0.107177	0.996214
ENSMUSG00000026656	2967.05	-0.208252	0.30326	-0.686712	0.492264	0.996214
ENSMUSG00000059089	849.981	-0.0522034	0.366764	-0.142335	0.886815	0.996214
ENSMUSG00000059498	4498.99	0.0803457	0.318321	0.252405	0.800728	0.996214
ENSMUSG00000026649	16.6504	0.157461	0.368284	0.427553	0.668977	0.996214
ENSMUSG00000058076	1915.43	0.0681605	0.110575	0.616418	0.537618	0.996214
ENSMUSG00000056569	217.076	-0.359702	0.561924	-0.640126	0.52209	0.996214
ENSMUSG00000005677	3.08768	-0.202472	0.840333	-0.240943	0.8096	0.996214
ENSMUSG00000058715	3953.06	0.0863015	0.34844	0.24768	0.804382	0.996214
ENSMUSG00000013593	2512.27	0.0287238	0.102024	0.28154	0.778296	0.996214
ENSMUSG00000006403	149.753	0.365468	0.310542	1.17687	0.239248	0.996214
ENSMUSG00000052423	809.176	0.124525	0.145037	0.858574	0.390575	0.996214
ENSMUSG00000062729	1156.85	0.0219152	0.145163	0.15097	0.88	0.996214
ENSMUSG00000053483	838.901	0.177774	0.124198	1.43138	0.152322	0.996214
ENSMUSG00000062963	1118.68	0.175849	0.181859	0.966951	0.333568	0.996214
ENSMUSG00000079137	2.45757	0.741481	1.07391	0.690452	0.48991	0.996214
ENSMUSG00000103983	127.963	0.0364475	0.238143	0.153049	0.87836	0.996214
ENSMUSG00000013973	724.254	0.174907	0.0985278	1.7752	0.0758646	0.996214
ENSMUSG00000013997	472.62	0.0267306	0.132747	0.201364	0.840414	0.996214
ENSMUSG00000006412	787.269	0.183658	0.153781	1.19428	0.232368	0.996214
ENSMUSG00000102929	13.1592	-0.172548	0.425408	-0.405606	0.685032	0.996214
ENSMUSG00000045259	16.2289	-0.232066	0.556086	-0.41732	0.676444	0.996214
ENSMUSG00000006411	437.784	-0.512685	0.339659	-1.50941	0.131193	0.996214
ENSMUSG00000048865	1500.13	-0.0828283	0.30043	-0.275699	0.782779	0.996214
ENSMUSG00000026641	999.915	0.165555	0.139758	1.18458	0.236183	0.996214
ENSMUSG00000103711	11.5091	-0.204566	0.401903	-0.508995	0.610756	0.996214
ENSMUSG00000038235	733.248	-0.269101	0.262498	-1.02516	0.30529	0.996214
ENSMUSG00000060244	74.2496	0.294411	0.214266	1.37405	0.169427	0.996214
ENSMUSG00000038209	6.44965	-0.797921	0.751297	-1.06206	0.288209	0.996214
ENSMUSG00000004709	32.6852	-0.046455	0.350009	-0.132725	0.894411	0.996214
ENSMUSG00000004707	794.293	-0.127605	0.317776	-0.401556	0.688011	0.996214
ENSMUSG00000038179	1564.25	-0.167027	0.310254	-0.538356	0.590331	0.996214
ENSMUSG00000103219	6.81898	-0.185558	0.761979	-0.243521	0.807602	0.996214
ENSMUSG00000103083	2.97484	-0.656876	0.920463	-0.713636	0.475452	0.996214
ENSMUSG00000103137	1.93809	-0.789064	1.25561	-0.628431	0.529722	0.996214
ENSMUSG00000015355	394.438	-0.0903187	0.334681	-0.269865	0.787264	0.996214
ENSMUSG00000103883	2.61342	-0.889181	1.07036	-0.830729	0.406127	0.996214
ENSMUSG00000059058	136.575	0.138934	0.163434	0.850092	0.395274	0.996214
ENSMUSG00000038147	4570.47	-0.10935	0.309398	-0.353429	0.723767	0.996214
ENSMUSG00000073492	112.849	-0.218521	0.370199	-0.590279	0.555004	0.996214
ENSMUSG00000015314	36.5066	-0.373545	0.423283	-0.882496	0.377509	0.996214
ENSMUSG00000026556	287.148	0.109089	0.186916	0.583626	0.559472	0.996214
ENSMUSG00000051251	26.7792	0.314076	0.698814	0.449442	0.653113	0.996214
ENSMUSG00000003458	2746	0.151783	0.179113	0.847411	0.396766	0.996214
ENSMUSG00000026553	3867.29	0.0256445	0.0739517	0.346773	0.728762	0.996214
ENSMUSG00000003464	1399.9	0.0564663	0.102089	0.553108	0.580189	0.996214
ENSMUSG00000089803	128.621	1.15305	1.44691	0.796908	0.425504	0.996214
ENSMUSG00000026554	3145.47	0.0199879	0.0606367	0.329633	0.741677	0.996214
ENSMUSG00000013698	8183.62	0.0549706	0.105813	0.519506	0.603408	0.996214
ENSMUSG00000007107	32.5074	-0.236438	0.283861	-0.832936	0.404881	0.996214
ENSMUSG00000038034	5474.63	0.288957	0.227009	1.27289	0.203059	0.996214
ENSMUSG00000007097	4334.4	-0.353605	0.431904	-0.818711	0.412951	0.996214
ENSMUSG00000038026	623.929	0.566754	0.650053	0.871858	0.383286	0.996214
ENSMUSG00000044708	1628.01	0.642106	0.376303	1.70635	0.0879424	0.996214
ENSMUSG00000050229	635.764	-0.116073	0.139761	-0.830511	0.40625	0.996214
ENSMUSG00000026548	96.1767	-0.122536	0.335297	-0.365455	0.714771	0.996214
ENSMUSG00000026547	7943.01	0.283679	0.298224	0.951227	0.341489	0.996214
ENSMUSG00000026546	31.0907	-0.207617	0.297148	-0.698699	0.48474	0.996214
ENSMUSG00000085184	16.0892	-0.720919	0.351112	-2.05324	0.0400489	0.996214
ENSMUSG00000053318	329.838	-0.234486	0.399332	-0.587196	0.557072	0.996214
ENSMUSG00000070504	1.84452	1.55047	1.72312	0.899802	0.368226	0.996214
ENSMUSG00000026544	95.8576	0.0687359	0.240381	0.285945	0.77492	0.996214
ENSMUSG00000005339	3.63049	0.207711	0.896585	0.231668	0.816796	0.996214
ENSMUSG00000037872	530.681	0.47453	0.579328	0.819103	0.412728	0.996214
ENSMUSG00000005338	2904.81	0.474612	0.599921	0.791124	0.428872	0.996214
ENSMUSG00000037860	339.34	-0.221919	0.318363	-0.697062	0.485764	0.996214
ENSMUSG00000043263	44.0339	-0.76794	0.373441	-2.05639	0.0397453	0.996214
ENSMUSG00000066677	3.73976	-0.367598	0.817622	-0.449593	0.653004	0.996214
ENSMUSG00000073490	806.546	-0.15262	0.284651	-0.536164	0.591845	0.996214
ENSMUSG00000073489	234.222	-0.324437	0.358743	-0.904371	0.365799	0.996214
ENSMUSG00000090222	38.1912	-0.229424	0.337923	-0.678924	0.497186	0.996214
ENSMUSG00000102187	3.71142	-0.891934	1.09898	-0.811603	0.417019	0.996214
ENSMUSG00000090272	150.005	-0.609329	0.267598	-2.27703	0.0227845	0.996214
ENSMUSG00000026536	59.0104	-0.302326	0.327329	-0.923615	0.355687	0.996214
ENSMUSG00000039997	444.822	-0.416242	0.290623	-1.43224	0.152074	0.996214
ENSMUSG00000026535	378.511	-0.673098	0.294905	-2.28243	0.0224642	0.996214
ENSMUSG00000054203	7.43718	-1.03834	0.739818	-1.40351	0.160464	0.996214
ENSMUSG00000026532	2.03704	0.255861	1.20901	0.211629	0.832396	0.996214
ENSMUSG00000028354	341.125	-0.0530017	0.359984	-0.147233	0.882948	0.996214
ENSMUSG00000026527	127.668	0.378631	0.692968	0.546391	0.584798	0.996214
ENSMUSG00000026526	743.723	-0.0461619	0.118995	-0.387932	0.698067	0.996214
ENSMUSG00000039783	5.8595	-0.256327	0.5992	-0.427782	0.66881	0.996214
ENSMUSG00000026525	34.4002	0.210692	0.241451	0.872607	0.382877	0.996214
ENSMUSG00000078185	123.931	-0.112456	0.301353	-0.373169	0.709022	0.996214
ENSMUSG00000039748	7.49242	0.73984	0.552874	1.33817	0.18084	0.996214
ENSMUSG00000103540	1.85467	-1.0473	1.061	-0.987091	0.323598	0.996214
ENSMUSG00000055214	570.892	-0.246154	0.615617	-0.399849	0.689267	0.996214
ENSMUSG00000078184	16.067	-0.0938501	0.414099	-0.226637	0.820706	0.996214
ENSMUSG00000057335	964.489	0.0361829	0.237838	0.152132	0.879083	0.996214
ENSMUSG00000026504	189.407	0.0591831	0.134059	0.44147	0.658873	0.996214
ENSMUSG00000102211	3.15217	0.420401	1.05978	0.396686	0.691599	0.996214
ENSMUSG00000019699	1250.67	0.044621	0.163156	0.273486	0.784479	0.996214
ENSMUSG00000104391	3.82834	-0.101207	0.781566	-0.129493	0.896968	0.996214
ENSMUSG00000097892	3.83178	0.180209	0.671432	0.268395	0.788396	0.996214
ENSMUSG00000063659	953.407	-0.0236446	0.0933343	-0.253333	0.800011	0.996214
ENSMUSG00000015962	2.55887	0.109107	0.802629	0.135937	0.891871	0.996214
ENSMUSG00000015961	1039.13	-0.373508	0.172358	-2.16705	0.0302313	0.996214
ENSMUSG00000091476	46.5683	-0.234886	0.239492	-0.980767	0.326708	0.996214
ENSMUSG00000026502	584.172	-0.11907	0.125379	-0.94968	0.342275	0.996214
ENSMUSG00000104126	3.65794	0.143017	0.916085	0.156118	0.87594	0.996214
ENSMUSG00000086350	22.866	0.242588	0.519246	0.467192	0.640362	0.996214
ENSMUSG00000026500	285.143	-0.218042	0.158328	-1.37716	0.168464	0.996214
ENSMUSG00000039630	6356.91	-0.123761	0.148504	-0.833385	0.404628	0.996214
ENSMUSG00000104279	27.9475	0.365526	0.269995	1.35382	0.175793	0.996214
ENSMUSG00000026495	111.055	-0.181014	0.304775	-0.593928	0.55256	0.996214
ENSMUSG00000026492	348.272	-0.194868	0.100882	-1.93165	0.0534025	0.996214
ENSMUSG00000038949	843.552	0.0647402	0.224048	0.288957	0.772615	0.996214
ENSMUSG00000038936	594.929	-0.198145	0.186664	-1.06151	0.288459	0.996214
ENSMUSG00000087236	5.10638	-0.373518	0.8543	-0.437221	0.661951	0.996214
ENSMUSG00000104418	12.5743	0.266313	0.619445	0.429923	0.667252	0.996214
ENSMUSG00000026490	2339.57	-0.0498819	0.243335	-0.204992	0.837578	0.996214
ENSMUSG00000026489	535.028	0.0274309	0.151222	0.181395	0.856057	0.996214
ENSMUSG00000104520	13.1964	0.399226	0.461758	0.864577	0.387271	0.996214
ENSMUSG00000010609	3160.58	0.201275	0.260311	0.773209	0.439399	0.996214
ENSMUSG00000102923	4.9228	-1.42586	0.633385	-2.25117	0.0243745	0.996214
ENSMUSG00000055676	57.6458	0.128795	0.275216	0.467979	0.6398	0.996214
ENSMUSG00000038855	2209.85	0.193997	0.1625	1.19383	0.232545	0.996214
ENSMUSG00000104388	9.76269	0.103651	0.64678	0.160256	0.872679	0.996214
ENSMUSG00000058729	86.0873	-0.164407	0.205981	-0.798167	0.424774	0.996214
ENSMUSG00000026497	32.6992	-0.211713	0.409231	-0.517343	0.604917	0.996214
ENSMUSG00000026499	1107.22	-0.0899922	0.12229	-0.73589	0.461798	0.996214
ENSMUSG00000103156	1.81773	-0.269078	1.05491	-0.255073	0.798667	0.996214
ENSMUSG00000060743	4051.91	-0.179514	0.118615	-1.51343	0.130171	0.996214
ENSMUSG00000073485	20.3909	-0.0562932	0.270132	-0.208392	0.834923	0.996214
ENSMUSG00000038806	494.846	-0.0197954	0.0719963	-0.274949	0.783355	0.996214
ENSMUSG00000026520	549.516	0.207495	0.134205	1.5461	0.12208	0.996214
ENSMUSG00000038793	112.768	0.236507	0.251308	0.941107	0.34665	0.996214
ENSMUSG00000026519	1039.39	0.0920297	0.203218	0.452861	0.650649	0.996214
ENSMUSG00000038776	5020.32	0.119921	0.16004	0.74932	0.453664	0.996214
ENSMUSG00000026516	850.584	0.0318339	0.143535	0.221785	0.824481	0.996214
ENSMUSG00000038733	4000.95	-0.116043	0.12752	-0.909994	0.362826	0.996214
ENSMUSG00000054135	75.6098	0.132903	0.221991	0.598689	0.54938	0.996214
ENSMUSG00000081214	36.0285	-1.50142	1.63684	-0.917272	0.359	0.996214
ENSMUSG00000103260	3.391	0.451546	1.01841	0.443384	0.657488	0.996214
ENSMUSG00000026514	24.1099	0.63876	0.673465	0.948468	0.342891	0.996214
ENSMUSG00000047369	3.03267	-0.333914	0.776317	-0.430125	0.667104	0.996214
ENSMUSG00000022995	1241.02	-0.115528	0.248974	-0.464018	0.642635	0.996214
ENSMUSG00000026511	1237.66	0.0331996	0.138646	0.239455	0.810753	0.996214
ENSMUSG00000038633	4501.88	-0.0472507	0.162838	-0.29017	0.771686	0.996214
ENSMUSG00000100147	137.398	0.0967003	0.292555	0.330537	0.740995	0.996214
ENSMUSG00000047539	743.837	0.0872465	0.0860827	1.01352	0.310812	0.996214
ENSMUSG00000104415	4.1213	-0.296993	1.00654	-0.295063	0.767945	0.996214
ENSMUSG00000038576	426.988	0.320122	0.562639	0.568965	0.56938	0.996214
ENSMUSG00000079164	50.0075	-0.717111	0.432632	-1.65755	0.0974074	0.996214
ENSMUSG00000104367	2.20811	0.265143	1.01758	0.260564	0.794429	0.996214
ENSMUSG00000030768	373.156	0.082551	0.113101	0.729887	0.465459	0.996214
ENSMUSG00000046836	1494.36	-0.0901202	0.10363	-0.869638	0.384498	0.996214
ENSMUSG00000103415	2.15951	1.24032	1.04725	1.18435	0.236273	0.996214
ENSMUSG00000072258	249.188	0.125557	0.14993	0.837437	0.402347	0.996214
ENSMUSG00000053461	5.22894	0.688573	0.584996	1.17706	0.239173	0.996214
ENSMUSG00000039384	356.902	0.110739	0.15762	0.702573	0.482322	0.996214
ENSMUSG00000044854	19.0624	0.242537	0.342491	0.708157	0.478848	0.996214
ENSMUSG00000102606	6.09705	1.00913	0.661093	1.52645	0.126897	0.996214
ENSMUSG00000039377	147.263	0.135983	0.288872	0.470736	0.637829	0.996214
ENSMUSG00000026621	5.81335	-0.206414	0.57631	-0.358165	0.720219	0.996214
ENSMUSG00000073481	1161.66	0.0527459	0.138317	0.381341	0.70295	0.996214
ENSMUSG00000026620	536.526	0.151941	0.203594	0.746293	0.455491	0.996214
ENSMUSG00000039318	1786.72	0.0331851	0.0914344	0.36294	0.71665	0.996214
ENSMUSG00000026618	1370.33	-0.0288003	0.0864389	-0.333187	0.738993	0.996214
ENSMUSG00000102526	4.17245	0.129125	0.768657	0.167988	0.866593	0.996214
ENSMUSG00000026617	410.318	0.0205152	0.166672	0.123088	0.902038	0.996214
ENSMUSG00000026615	1774.01	0.0820719	0.135504	0.60568	0.544727	0.996214
ENSMUSG00000051295	4.84541	0.506091	0.958889	0.527789	0.597646	0.996214
ENSMUSG00000097615	6.71415	0.800323	0.556908	1.43708	0.150695	0.996214
ENSMUSG00000026614	42.8906	0.349421	0.443298	0.78823	0.430562	0.996214
ENSMUSG00000039246	95.9125	-0.130152	0.187795	-0.693055	0.488275	0.996214
ENSMUSG00000039239	1570.92	-0.187019	0.345015	-0.542059	0.587778	0.996214
ENSMUSG00000100393	1.71273	0.167804	1.13408	0.147965	0.88237	0.996214
ENSMUSG00000001305	173.902	0.226861	0.137471	1.65024	0.0988933	0.996214
ENSMUSG00000097784	16.166	-0.0754829	0.375936	-0.200786	0.840866	0.996214
ENSMUSG00000026611	3.27681	-0.579358	0.934166	-0.620187	0.535135	0.996214
ENSMUSG00000039210	472.308	-0.0748101	0.0848886	-0.881274	0.37817	0.996214
ENSMUSG00000104394	35.6478	0.0505385	0.277455	0.18215	0.855465	0.996214
ENSMUSG00000026609	11.7162	0.286228	0.799846	0.357854	0.720452	0.996214
ENSMUSG00000026608	577.287	0.176504	0.150574	1.17221	0.241112	0.996214
ENSMUSG00000037624	50.832	0.584506	0.260515	2.24366	0.0248544	0.996214
ENSMUSG00000102824	139.903	-0.164637	0.199641	-0.824664	0.409562	0.996214
ENSMUSG00000104507	2.04601	2.62063	1.15107	2.27669	0.0228047	0.996214
ENSMUSG00000026605	25.2726	0.0954622	0.385788	0.247447	0.804562	0.996214
ENSMUSG00000026604	1138.24	-0.103003	0.11983	-0.859575	0.390023	0.996214
ENSMUSG00000097925	4.36667	0.520095	0.669695	0.776615	0.437386	0.996214
ENSMUSG00000104435	1.91486	0.243923	1.12678	0.216478	0.828615	0.996214
ENSMUSG00000026603	1573.06	0.325156	0.173495	1.87415	0.0609103	0.996214
ENSMUSG00000103467	5.04227	1.06101	0.829238	1.2795	0.200721	0.996214
ENSMUSG00000079045	64.1038	-0.398983	0.497657	-0.801723	0.422713	0.996214
ENSMUSG00000089872	473.725	0.176403	0.143497	1.22931	0.218954	0.996214
ENSMUSG00000026634	1023.79	0.0148453	0.0786405	0.188774	0.85027	0.996214
ENSMUSG00000037568	470.678	-0.151883	0.265042	-0.573052	0.566609	0.996214
ENSMUSG00000103964	1.94846	-1.50896	1.16962	-1.29012	0.197007	0.996214
ENSMUSG00000066595	1517.68	-0.238259	0.247661	-0.962035	0.336032	0.996214
ENSMUSG00000026632	193.455	0.1324	0.187491	0.70617	0.480082	0.996214
ENSMUSG00000062510	23.6268	0.350663	0.263788	1.32934	0.183736	0.996214
ENSMUSG00000026630	33.7652	0.298649	0.327772	0.911148	0.362217	0.996214
ENSMUSG00000026628	3914.11	0.125875	0.333075	0.377919	0.705491	0.996214
ENSMUSG00000073478	95.6256	0.110555	0.300558	0.367833	0.712998	0.996214
ENSMUSG00000103685	14.7827	0.426183	0.439622	0.969431	0.33233	0.996214
ENSMUSG00000103174	19.4483	0.167919	0.362591	0.46311	0.643285	0.996214
ENSMUSG00000037499	1654.56	0.30676	0.237528	1.29147	0.196541	0.996214
ENSMUSG00000026627	513.714	-0.113319	0.114375	-0.990774	0.321796	0.996214
ENSMUSG00000037474	13.4115	-0.236181	0.488757	-0.483227	0.628934	0.996214
ENSMUSG00000037461	553.875	0.0311167	0.0915367	0.339937	0.733904	0.996214
ENSMUSG00000026623	2471.71	-0.0513732	0.182636	-0.281287	0.77849	0.996214
ENSMUSG00000026622	20.8544	-0.148628	0.369482	-0.40226	0.687493	0.996214
ENSMUSG00000055833	63.7602	0.14879	0.266866	0.557545	0.577155	0.996214
ENSMUSG00000037434	946.041	-0.218707	0.158936	-1.37607	0.168801	0.996214
ENSMUSG00000049353	119.003	0.452971	0.560148	0.808663	0.418709	0.996214
ENSMUSG00000097416	4.26603	-0.529378	0.730495	-0.724684	0.468646	0.996214
ENSMUSG00000103653	4136.72	0.509997	0.323579	1.57611	0.115	0.996214
ENSMUSG00000037395	682.797	-0.128648	0.0906182	-1.41967	0.155705	0.996214
ENSMUSG00000097316	46.282	0.0512485	0.233694	0.219297	0.826419	0.996214
ENSMUSG00000058248	294.331	-0.266496	0.376011	-0.708747	0.478482	0.996214
ENSMUSG00000037375	88.2683	0.0826146	0.205197	0.402612	0.687234	0.996214
ENSMUSG00000016262	294.482	0.130179	0.160731	0.809919	0.417987	0.996214
ENSMUSG00000089812	10.5002	0.395521	0.534083	0.740561	0.458959	0.996214
ENSMUSG00000016200	120.78	0.159773	0.66997	0.238478	0.81151	0.996214
ENSMUSG00000016181	287.78	0.183421	0.10627	1.72599	0.0843495	0.996214
ENSMUSG00000026638	206.714	-0.860617	0.491184	-1.75213	0.0797523	0.996214
ENSMUSG00000079144	111.154	-0.198749	0.159931	-1.24271	0.213973	0.996214
ENSMUSG00000037318	24.4093	-0.516818	0.424852	-1.21647	0.223808	0.996214
ENSMUSG00000026639	33.6775	-0.700831	0.603595	-1.16109	0.245603	0.996214
ENSMUSG00000016194	280.733	-0.319132	0.213288	-1.49625	0.134588	0.996214
ENSMUSG00000009633	149.789	0.0686913	0.202693	0.338893	0.73469	0.996214
ENSMUSG00000104348	10.5811	-0.237657	0.506175	-0.469516	0.638701	0.996214
ENSMUSG00000016179	69.5979	0.544245	0.298822	1.8213	0.0685612	0.996214
ENSMUSG00000097850	1.91886	-0.188939	1.29578	-0.145811	0.884071	0.996214
ENSMUSG00000026640	1859.2	-0.170962	0.204369	-0.836537	0.402853	0.996214
ENSMUSG00000016494	799.115	-0.188549	0.177429	-1.06267	0.287931	0.996214
ENSMUSG00000097325	5.51017	-0.175195	0.863507	-0.202888	0.839223	0.996214
ENSMUSG00000096929	1068.13	0.11465	0.424226	0.270256	0.786963	0.996214
ENSMUSG00000103867	21.1768	0.75279	0.604688	1.24492	0.21316	0.996214
ENSMUSG00000016493	81.0512	-0.0981017	0.334003	-0.293715	0.768976	0.996214
ENSMUSG00000103443	3.20569	-0.459527	1.01734	-0.451695	0.651489	0.996214
ENSMUSG00000016481	1228.99	-0.159813	0.173544	-0.920881	0.357112	0.996214
ENSMUSG00000026616	6.81923	-0.200851	0.735575	-0.273053	0.784812	0.996214
ENSMUSG00000050530	712.224	0.151184	0.109124	1.38543	0.16592	0.996214
ENSMUSG00000026643	761.764	-0.0788472	0.121747	-0.647634	0.517221	0.996214
ENSMUSG00000026648	295.857	-0.0754156	0.16811	-0.44861	0.653713	0.996214
ENSMUSG00000026646	28.8479	0.0601162	0.260517	0.230758	0.817503	0.996214
ENSMUSG00000109865	459.44	0.0286117	0.113889	0.251225	0.80164	0.996214
ENSMUSG00000051396	101.446	0.044907	0.22993	0.195307	0.845153	0.996214
ENSMUSG00000039496	31.5479	-0.282636	0.242615	-1.16496	0.244036	0.996214
ENSMUSG00000026655	1021.87	-0.366607	0.188523	-1.94463	0.0518198	0.996214
ENSMUSG00000081070	1.71376	0.254848	1.02781	0.247952	0.804172	0.996214
ENSMUSG00000102494	2.50111	0.459309	0.929522	0.494135	0.621211	0.996214
ENSMUSG00000039449	711.649	-0.05935	0.12221	-0.48564	0.627223	0.996214
ENSMUSG00000048186	94.0465	0.0442893	0.375275	0.118018	0.906053	0.996214
ENSMUSG00000026662	714.809	-0.0915288	0.110987	-0.824682	0.409552	0.996214
ENSMUSG00000026664	1943.72	0.0340857	0.282157	0.120804	0.903846	0.996214
ENSMUSG00000086670	6.26368	0.998025	0.731929	1.36355	0.172708	0.996214
ENSMUSG00000026672	1920.21	-0.085281	0.113677	-0.750207	0.45313	0.996214
ENSMUSG00000026676	743.237	0.0926925	0.328002	0.282598	0.777485	0.996214
ENSMUSG00000039145	540.278	-0.132729	0.369066	-0.359635	0.71912	0.996214
ENSMUSG00000082013	6.69102	0.282225	0.598198	0.471792	0.637076	0.996214
ENSMUSG00000039128	738.236	0.0114761	0.0972937	0.117953	0.906105	0.996214
ENSMUSG00000056718	12.4171	0.662209	0.508148	1.30318	0.192513	0.996214
ENSMUSG00000025815	230.132	-0.133524	0.142789	-0.935114	0.34973	0.996214
ENSMUSG00000045319	274.99	-0.0854857	0.340554	-0.25102	0.801799	0.996214
ENSMUSG00000039063	153.297	-0.0888028	0.271823	-0.326693	0.7439	0.996214
ENSMUSG00000039046	919.262	-0.100405	0.140453	-0.714867	0.474692	0.996214
ENSMUSG00000086109	75.133	-0.539793	0.385631	-1.39976	0.161584	0.996214
ENSMUSG00000102599	22.5001	-0.385082	0.497838	-0.773508	0.439222	0.996214
ENSMUSG00000002107	1875.74	-0.113511	0.251918	-0.450587	0.652287	0.996214
ENSMUSG00000082953	10.3669	0.139295	0.471193	0.295622	0.767519	0.996214
ENSMUSG00000015619	12.3457	-0.433204	0.58103	-0.74558	0.455921	0.996214
ENSMUSG00000025782	329.138	0.0866664	0.135	0.641974	0.52089	0.996214
ENSMUSG00000103570	3.59247	0.083113	0.69511	0.119568	0.904825	0.996214
ENSMUSG00000025781	2820.98	-0.0415818	0.0702175	-0.592186	0.553726	0.996214
ENSMUSG00000037262	246.864	0.0196627	0.132499	0.148399	0.882028	0.996214
ENSMUSG00000037254	113.611	0.0344733	0.27743	0.124259	0.90111	0.996214
ENSMUSG00000025780	811.874	0.153174	0.241221	0.634996	0.525431	0.996214
ENSMUSG00000061186	170.1	-0.288946	0.179689	-1.60803	0.107828	0.996214
ENSMUSG00000026778	372.459	-0.280004	0.363871	-0.769515	0.441588	0.996214
ENSMUSG00000086006	5.57922	-0.371966	0.713476	-0.521343	0.602128	0.996214
ENSMUSG00000082424	366.338	0.144165	0.198243	0.727215	0.467094	0.996214
ENSMUSG00000037197	936.518	-0.0226562	0.0855686	-0.264773	0.791185	0.996214
ENSMUSG00000026770	9.48764	0.155612	0.609399	0.255353	0.79845	0.996214
ENSMUSG00000023206	175.448	-0.0943317	0.223721	-0.421649	0.673281	0.996214
ENSMUSG00000058594	1036.16	0.0831427	0.0970417	0.856773	0.39157	0.996214
ENSMUSG00000026768	135.946	-0.330422	0.250646	-1.31828	0.187409	0.996214
ENSMUSG00000026767	597.128	-0.089209	0.124495	-0.716568	0.473641	0.996214
ENSMUSG00000102630	2.78643	-0.768019	0.898028	-0.855228	0.392425	0.996214
ENSMUSG00000104449	1.80757	-0.634212	1.33848	-0.473831	0.63562	0.996214
ENSMUSG00000104406	2.71575	-0.96847	0.827926	-1.16975	0.2421	0.996214
ENSMUSG00000026730	156.261	-0.249038	0.20896	-1.1918	0.23334	0.996214
ENSMUSG00000049630	61.8035	0.258994	0.361049	0.717338	0.473166	0.996214
ENSMUSG00000104459	2.06404	-0.361631	1.06137	-0.340723	0.733312	0.996214
ENSMUSG00000102900	6.41084	0.507411	0.620493	0.817755	0.413497	0.996214
ENSMUSG00000026727	1432.85	-0.0644617	0.192799	-0.334346	0.738118	0.996214
ENSMUSG00000102691	5.2815	-0.0861913	0.628216	-0.1372	0.890873	0.996214
ENSMUSG00000086358	7.34128	-0.310925	0.485431	-0.640513	0.521839	0.996214
ENSMUSG00000026726	112.45	-0.628781	0.288877	-2.17664	0.0295077	0.996214
ENSMUSG00000026723	198.712	-0.301429	0.135254	-2.22862	0.0258392	0.996214
ENSMUSG00000003418	309.541	-0.618283	0.355935	-1.73707	0.0823754	0.996214
ENSMUSG00000063275	138.492	0.077978	0.195986	0.397876	0.690722	0.996214
ENSMUSG00000102553	25.2672	0.175457	0.548891	0.319656	0.749229	0.996214
ENSMUSG00000103926	1.77061	0.459831	0.983863	0.467373	0.640233	0.996214
ENSMUSG00000086657	7.4586	-0.343833	0.445924	-0.771057	0.440673	0.996214
ENSMUSG00000026718	644.189	-0.181393	0.187705	-0.966375	0.333857	0.996214
ENSMUSG00000103901	32.1345	-0.185887	0.339845	-0.546977	0.584394	0.996214
ENSMUSG00000061531	5.03305	0.166433	0.567266	0.293395	0.76922	0.996214
ENSMUSG00000026712	311.005	-0.433043	0.318633	-1.35906	0.174126	0.996214
ENSMUSG00000036949	233.297	0.0587325	0.445996	0.131688	0.895231	0.996214
ENSMUSG00000057914	280.155	-0.247085	0.559522	-0.4416	0.658779	0.996214
ENSMUSG00000070271	2.41816	-0.19147	0.929592	-0.205972	0.836813	0.996214
ENSMUSG00000026707	109.317	-0.0562221	0.197591	-0.284538	0.775998	0.996214
ENSMUSG00000017418	413.807	-0.278306	0.155449	-1.79034	0.0733994	0.996214
ENSMUSG00000075520	4.39206	0.0956291	0.686864	0.139226	0.889272	0.996214
ENSMUSG00000103865	4.26307	0.170955	0.686903	0.248878	0.803455	0.996214
ENSMUSG00000026748	852.034	-0.125544	0.251519	-0.499143	0.617679	0.996214
ENSMUSG00000053702	611.537	-0.380013	0.406228	-0.935468	0.349547	0.996214
ENSMUSG00000054057	117.158	0.173252	0.155761	1.11229	0.266012	0.996214
ENSMUSG00000054074	115.416	0.039953	0.255305	0.156491	0.875646	0.996214
ENSMUSG00000051154	913.927	-0.0233164	0.19371	-0.120368	0.904192	0.996214
ENSMUSG00000026739	805.835	-0.362532	0.213842	-1.69533	0.090013	0.996214
ENSMUSG00000037708	7.62861	-0.223552	0.600065	-0.372546	0.709486	0.996214
ENSMUSG00000092353	2.85323	-0.611024	0.885393	-0.690116	0.490121	0.996214
ENSMUSG00000097638	5.4418	0.91932	0.830862	1.10647	0.268525	0.996214
ENSMUSG00000026737	1118.42	-0.103871	0.19468	-0.53355	0.593653	0.996214
ENSMUSG00000026736	14.5525	-0.193488	0.472205	-0.409756	0.681985	0.996214
ENSMUSG00000037683	1.77446	-1.74573	1.10264	-1.58322	0.113371	0.996214
ENSMUSG00000087674	4.31906	0.340608	0.953668	0.357156	0.720975	0.996214
ENSMUSG00000023094	284.885	0.0224929	0.168768	0.133277	0.893974	0.996214
ENSMUSG00000043415	259.758	-0.296017	0.167249	-1.76992	0.0767407	0.996214
ENSMUSG00000036617	3496.61	0.0965291	0.19021	0.507486	0.611814	0.996214
ENSMUSG00000081128	90.7478	0.0772438	0.241106	0.320373	0.748685	0.996214
ENSMUSG00000091457	2.77149	0.291145	1.00742	0.289001	0.77258	0.996214
ENSMUSG00000036591	1267.7	0.150898	0.335981	0.449126	0.653341	0.996214
ENSMUSG00000075514	98.4347	0.0772862	0.17589	0.439401	0.660371	0.996214
ENSMUSG00000026679	12.0202	-0.588842	0.546596	-1.07729	0.281351	0.996214
ENSMUSG00000048550	117.274	-0.21881	0.189966	-1.15184	0.249387	0.996214
ENSMUSG00000084071	8.76594	-0.627201	1.17939	-0.531801	0.594864	0.996214
ENSMUSG00000045967	324.08	0.421769	0.556157	0.758363	0.448233	0.996214
ENSMUSG00000083863	53.3026	-0.763161	0.565514	-1.3495	0.177176	0.996214
ENSMUSG00000083563	224.435	0.0853118	0.193541	0.440795	0.659361	0.996214
ENSMUSG00000026787	257.108	0.436532	0.763607	0.571671	0.567545	0.996214
ENSMUSG00000026786	781.615	-0.0468763	0.310143	-0.151144	0.879862	0.996214
ENSMUSG00000069136	2.5457	0.596515	0.822614	0.725146	0.468363	0.996214
ENSMUSG00000058835	1454.46	-0.288496	0.173972	-1.65829	0.0972598	0.996214
ENSMUSG00000026781	804.512	-0.167736	0.178464	-0.939887	0.347275	0.996214
ENSMUSG00000026779	23.0055	-0.360807	0.358174	-1.00735	0.313767	0.996214
ENSMUSG00000026775	1102.24	-0.224371	0.193221	-1.16122	0.245554	0.996214
ENSMUSG00000081648	3.77956	0.914663	0.714558	1.28004	0.200531	0.996214
ENSMUSG00000084098	4.18044	-0.314474	0.767376	-0.409804	0.68195	0.996214
ENSMUSG00000069132	6.45647	0.416636	1.12514	0.370298	0.711161	0.996214
ENSMUSG00000026771	336.749	-0.363126	0.169509	-2.14223	0.0321754	0.996214
ENSMUSG00000081519	8.49527	-0.544715	0.55243	-0.986036	0.324116	0.996214
ENSMUSG00000083373	4.69579	0.860824	0.810931	1.06153	0.288451	0.996214
ENSMUSG00000026986	299.818	-0.118276	0.169105	-0.699423	0.484288	0.996214
ENSMUSG00000026985	7.42471	-1.0596	0.799614	-1.32514	0.185123	0.996214
ENSMUSG00000083116	5.76466	-1.33972	0.695583	-1.92603	0.0541003	0.996214
ENSMUSG00000044103	138.586	-0.287331	0.455457	-0.630863	0.52813	0.996214
ENSMUSG00000026984	18.1668	-0.402655	0.460857	-0.87371	0.382276	0.996214
ENSMUSG00000026983	6.51734	0.148674	0.925318	0.160674	0.87235	0.996214
ENSMUSG00000046845	2.36509	1.95072	1.24485	1.56703	0.117108	0.996214
ENSMUSG00000026981	1527.75	-0.118957	0.288447	-0.412405	0.680043	0.996214
ENSMUSG00000026979	910.36	0.0643886	0.244293	0.263571	0.79211	0.996214
ENSMUSG00000084241	2.54039	0.416754	1.01289	0.41145	0.680743	0.996214
ENSMUSG00000004113	357.155	0.546651	0.64615	0.846012	0.397546	0.996214
ENSMUSG00000036893	758.349	0.0239819	0.124787	0.192183	0.847599	0.996214
ENSMUSG00000102875	5.124	0.694356	0.578867	1.19951	0.23033	0.996214
ENSMUSG00000026972	680.493	0.127332	0.24536	0.51896	0.603788	0.996214
ENSMUSG00000026974	308.486	0.186521	0.135537	1.37616	0.168771	0.996214
ENSMUSG00000026975	292.858	0.081803	0.118971	0.687585	0.491714	0.996214
ENSMUSG00000036850	547.344	0.0431661	0.16399	0.263224	0.792378	0.996214
ENSMUSG00000084383	1120.68	0.141314	0.189805	0.744518	0.456563	0.996214
ENSMUSG00000006476	1169.15	0.197131	0.171154	1.15177	0.249415	0.996214
ENSMUSG00000087028	3.06634	-0.748152	0.748699	-0.999269	0.317664	0.996214
ENSMUSG00000078202	191.936	-0.29137	0.231285	-1.25979	0.207747	0.996214
ENSMUSG00000059555	707.034	0.0720697	0.201798	0.357138	0.720989	0.996214
ENSMUSG00000013465	1209.54	0.204053	0.118539	1.72139	0.0851793	0.996214
ENSMUSG00000036752	3063.62	0.0986138	0.102148	0.965399	0.334345	0.996214
ENSMUSG00000089953	2.01576	-0.620169	1.23092	-0.503826	0.614384	0.996214
ENSMUSG00000036731	101.767	-0.250903	0.444538	-0.564413	0.572473	0.996214
ENSMUSG00000044628	278.454	0.366083	0.406007	0.901668	0.367233	0.996214
ENSMUSG00000115018	177.243	0.414598	0.300531	1.37955	0.167724	0.996214
ENSMUSG00000006471	893.872	0.046317	0.140516	0.329621	0.741686	0.996214
ENSMUSG00000115074	8.02659	-0.64566	2.34495	-0.275341	0.783054	0.996214
ENSMUSG00000078201	190.697	0.233379	0.198678	1.17466	0.240131	0.996214
ENSMUSG00000048707	280.439	-0.0921961	0.162979	-0.565695	0.571601	0.996214
ENSMUSG00000026966	521.471	0.239715	0.16437	1.45839	0.144733	0.996214
ENSMUSG00000026965	1997.02	0.0525871	0.11672	0.45054	0.652321	0.996214
ENSMUSG00000026961	57.658	-0.467857	0.548773	-0.852551	0.393909	0.996214
ENSMUSG00000026959	616.815	0.558504	0.648242	0.861567	0.388926	0.996214
ENSMUSG00000085830	9.45766	-0.304498	0.714725	-0.426035	0.670083	0.996214
ENSMUSG00000097345	10.338	-0.292549	0.478246	-0.611712	0.540729	0.996214
ENSMUSG00000036646	1996.37	0.120886	0.100221	1.20619	0.227746	0.996214
ENSMUSG00000026958	2893.39	0.168957	0.230985	0.731465	0.464495	0.996214
ENSMUSG00000026956	4004.37	0.296003	0.250149	1.18331	0.236687	0.996214
ENSMUSG00000015085	941.46	0.469671	0.321489	1.46092	0.144036	0.996214
ENSMUSG00000036587	13.8158	0.390753	0.574111	0.680623	0.49611	0.996214
ENSMUSG00000026944	3091.27	0.0305724	0.114065	0.268025	0.78868	0.996214
ENSMUSG00000047617	533.424	0.280137	0.152101	1.84179	0.0655066	0.996214
ENSMUSG00000015093	73.8913	-0.126831	0.602781	-0.21041	0.833347	0.996214
ENSMUSG00000015090	63305.9	-0.294608	0.229522	-1.28357	0.199293	0.996214
ENSMUSG00000015083	16.2981	0.133682	0.42542	0.314235	0.753343	0.996214
ENSMUSG00000015095	1257.48	0.166056	0.0985435	1.68511	0.0919677	0.996214
ENSMUSG00000026942	475.023	0.130347	0.131538	0.99094	0.321715	0.996214
ENSMUSG00000015092	2191.99	0.129715	0.199013	0.651794	0.514534	0.996214
ENSMUSG00000026941	41.9649	-0.0934916	0.286094	-0.326786	0.74383	0.996214
ENSMUSG00000036504	752.462	0.0336031	0.135807	0.247433	0.804573	0.996214
ENSMUSG00000029419	454.003	0.124487	0.386735	0.321892	0.747535	0.996214
ENSMUSG00000097872	2.09914	-0.589313	1.032	-0.571043	0.567971	0.996214
ENSMUSG00000015087	1649.27	0.133951	0.092866	1.44242	0.149185	0.996214
ENSMUSG00000026939	250.072	0.127025	0.178913	0.70998	0.477716	0.996214
ENSMUSG00000026938	55.8141	-0.138933	0.386949	-0.359046	0.71956	0.996214
ENSMUSG00000087612	13.6874	0.221065	0.413317	0.534857	0.592749	0.996214
ENSMUSG00000049086	598.881	0.225431	0.163292	1.38054	0.167419	0.996214
ENSMUSG00000058740	433.385	0.326039	0.585336	0.557012	0.577519	0.996214
ENSMUSG00000026933	928.555	0.203873	0.267058	0.763404	0.445222	0.996214
ENSMUSG00000036352	494.145	0.19441	0.0935463	2.07822	0.0376894	0.996214
ENSMUSG00000026932	2463.4	-0.0204139	0.0894866	-0.228122	0.819551	0.996214
ENSMUSG00000087679	1389.19	0.224713	0.14554	1.54399	0.12259	0.996214
ENSMUSG00000085545	1.80944	1.18862	1.41413	0.840528	0.400612	0.996214
ENSMUSG00000026934	87.2564	0.411615	0.599766	0.686292	0.492529	0.996214
ENSMUSG00000098977	4.89168	0.105378	0.896675	0.117521	0.906447	0.996214
ENSMUSG00000036327	438.168	0.0360767	0.132111	0.273078	0.784793	0.996214
ENSMUSG00000048038	22.8341	-0.424611	0.561575	-0.756108	0.449584	0.996214
ENSMUSG00000026930	940.849	0.170738	0.162796	1.04879	0.294276	0.996214
ENSMUSG00000075467	652.593	0.0962066	0.133974	0.7181	0.472696	0.996214
ENSMUSG00000086779	2.67209	0.881232	0.929537	0.948033	0.343113	0.996214
ENSMUSG00000036281	712.109	0.152325	0.137949	1.10421	0.269503	0.996214
ENSMUSG00000085767	48.7602	0.194224	0.313549	0.619438	0.535628	0.996214
ENSMUSG00000026927	1541.22	0.07953	0.12499	0.636292	0.524586	0.996214
ENSMUSG00000026925	710.306	0.0456559	0.0878989	0.519414	0.603472	0.996214
ENSMUSG00000026924	2092.86	-0.0178599	0.101369	-0.176187	0.860147	0.996214
ENSMUSG00000086714	20.504	-0.230383	0.335061	-0.687586	0.491714	0.996214
ENSMUSG00000026923	1286.69	-0.0432319	0.125398	-0.344758	0.730277	0.996214
ENSMUSG00000026921	1061.18	-0.111617	0.223352	-0.499736	0.617261	0.996214
ENSMUSG00000026922	676.696	0.0842669	0.1936	0.435262	0.663372	0.996214
ENSMUSG00000036186	216.893	0.127289	0.241625	0.526804	0.59833	0.996214
ENSMUSG00000086775	179.999	-0.378933	0.293788	-1.28982	0.197114	0.996214
ENSMUSG00000036160	413.745	0.156122	0.111595	1.39901	0.161811	0.996214
ENSMUSG00000015776	1284.31	0.187666	0.125894	1.49067	0.136049	0.996214
ENSMUSG00000015790	879.742	0.0246823	0.118178	0.208857	0.83456	0.996214
ENSMUSG00000014873	546.761	0.0621388	0.13273	0.468159	0.639671	0.996214
ENSMUSG00000014867	4778.22	0.125548	0.167534	0.749389	0.453623	0.996214
ENSMUSG00000049897	5.33642	-0.663978	0.565902	-1.17331	0.240672	0.996214
ENSMUSG00000052406	724.383	0.22032	0.112444	1.95937	0.0500692	0.996214
ENSMUSG00000014852	3.80447	0.114779	0.952882	0.120455	0.904123	0.996214
ENSMUSG00000015488	1110.98	0.081794	0.113254	0.722216	0.470162	0.996214
ENSMUSG00000036067	104.115	0.166784	0.230765	0.722745	0.469837	0.996214
ENSMUSG00000036040	138.876	0.192601	0.273518	0.704164	0.481331	0.996214
ENSMUSG00000009216	79.0404	0.262746	0.680094	0.386338	0.699247	0.996214
ENSMUSG00000000889	4.57424	-0.178811	0.617775	-0.289444	0.772242	0.996214
ENSMUSG00000009614	422.731	0.122338	0.154701	0.790806	0.429057	0.996214
ENSMUSG00000009621	974.166	-0.0802817	0.136952	-0.586205	0.557738	0.996214
ENSMUSG00000109946	128.064	0.255648	0.212496	1.20307	0.228948	0.996214
ENSMUSG00000026918	1127.8	0.0576481	0.0866135	0.665578	0.505681	0.996214
ENSMUSG00000026917	709.993	0.183935	0.0974926	1.88666	0.0592062	0.996214
ENSMUSG00000085929	5.475	0.411667	0.586	0.702503	0.482366	0.996214
ENSMUSG00000015846	2265.87	0.0537481	0.179277	0.299806	0.764325	0.996214
ENSMUSG00000085766	13.0831	-0.0963388	0.400246	-0.240699	0.809789	0.996214
ENSMUSG00000026837	2759.46	0.194015	0.226748	0.85564	0.392197	0.996214
ENSMUSG00000086425	4.26733	0.433619	1.10989	0.390688	0.696028	0.996214
ENSMUSG00000026833	1861.17	0.364163	0.157551	2.31139	0.0208112	0.996214
ENSMUSG00000035829	295.026	0.118946	0.299515	0.397129	0.691273	0.996214
ENSMUSG00000026831	5.06463	-0.282241	0.669237	-0.421736	0.673218	0.996214
ENSMUSG00000035772	456.658	0.0282474	0.109614	0.257699	0.796639	0.996214
ENSMUSG00000082895	25.6852	0.263671	0.387552	0.68035	0.496283	0.996214
ENSMUSG00000026829	145.435	0.116426	0.157517	0.739132	0.459827	0.996214
ENSMUSG00000063611	495.42	0.182556	0.265721	0.68702	0.49207	0.996214
ENSMUSG00000026821	2117.13	0.186369	0.148528	1.25477	0.209561	0.996214
ENSMUSG00000026816	480.238	0.239556	0.111321	2.15194	0.0314019	0.996214
ENSMUSG00000026812	1665.38	0.0437995	0.107051	0.409144	0.682434	0.996214
ENSMUSG00000026809	30.878	-0.257927	0.463461	-0.556524	0.577853	0.996214
ENSMUSG00000026807	69.7346	0.14008	0.352098	0.397843	0.690746	0.996214
ENSMUSG00000035666	779.896	0.144085	0.148836	0.968078	0.333005	0.996214
ENSMUSG00000026806	221.924	0.0487976	0.157309	0.310202	0.756407	0.996214
ENSMUSG00000026805	1.78	1.13716	1.05284	1.08009	0.280103	0.996214
ENSMUSG00000026803	330.235	0.139407	0.0930911	1.49754	0.134253	0.996214
ENSMUSG00000043535	826.614	0.0456378	0.217042	0.210271	0.833456	0.996214
ENSMUSG00000035513	417.921	0.0364747	0.138257	0.263817	0.791921	0.996214
ENSMUSG00000079499	211.055	-0.164186	0.153604	-1.06889	0.285119	0.996214
ENSMUSG00000026799	276.571	0.0182085	0.137814	0.132124	0.894886	0.996214
ENSMUSG00000039844	3167.63	0.104682	0.153081	0.683837	0.494078	0.996214
ENSMUSG00000039826	649.616	0.180405	0.139324	1.29486	0.195367	0.996214
ENSMUSG00000026798	190.594	0.0980998	0.134326	0.73031	0.4652	0.996214
ENSMUSG00000059316	955.519	0.278729	0.140091	1.98963	0.046632	0.996214
ENSMUSG00000069020	615.517	0.269447	0.12037	2.23849	0.0251891	0.996214
ENSMUSG00000039798	12.4117	0.855173	0.568732	1.50365	0.132672	0.996214
ENSMUSG00000039787	510.898	0.137095	0.242717	0.564836	0.572185	0.996214
ENSMUSG00000026790	1192.96	0.164625	0.14818	1.11098	0.266576	0.996214
ENSMUSG00000019715	749.458	0.140318	0.104299	1.34535	0.178512	0.996214
ENSMUSG00000039715	208.374	0.119183	0.113927	1.04613	0.295502	0.996214
ENSMUSG00000054766	2124.13	0.0177227	0.0746466	0.237422	0.812329	0.996214
ENSMUSG00000015335	320.422	0.127879	0.235694	0.542565	0.587429	0.996214
ENSMUSG00000039686	1700.66	0.133461	0.149267	0.894113	0.371261	0.996214
ENSMUSG00000039678	990.766	0.247068	0.154176	1.60251	0.109042	0.996214
ENSMUSG00000085401	6.86137	0.220209	0.526966	0.417881	0.676034	0.996214
ENSMUSG00000015337	173.524	0.0749557	0.143846	0.521084	0.602308	0.996214
ENSMUSG00000039660	430.383	0.214356	0.123146	1.74066	0.0817424	0.996214
ENSMUSG00000039648	218.586	0.322199	0.144622	2.22786	0.0258898	0.996214
ENSMUSG00000100747	8.04421	-0.142195	0.650717	-0.218521	0.827023	0.996214
ENSMUSG00000007476	1132.84	0.184758	0.111384	1.65875	0.0971661	0.996214
ENSMUSG00000099041	148.309	0.0698197	0.3039	0.229745	0.81829	0.996214
ENSMUSG00000079484	589.43	0.0761338	0.163107	0.466773	0.640663	0.996214
ENSMUSG00000026860	1244	0.224095	0.102908	2.17763	0.0294335	0.996214
ENSMUSG00000026858	824.435	0.210827	0.115269	1.829	0.0673989	0.996214
ENSMUSG00000026856	411.47	0.226152	0.142738	1.58438	0.113106	0.996214
ENSMUSG00000026853	1414.44	0.0642276	0.144171	0.445496	0.655961	0.996214
ENSMUSG00000039515	3003.8	0.28711	0.127958	2.24378	0.0248468	0.996214
ENSMUSG00000089762	473.547	0.385376	0.296998	1.29757	0.194434	0.996214
ENSMUSG00000047363	19.7481	-0.198161	0.367081	-0.53983	0.589314	0.996214
ENSMUSG00000044320	59.1736	0.0838503	0.256294	0.327164	0.743544	0.996214
ENSMUSG00000026857	464.513	0.400815	0.192521	2.08192	0.0373495	0.996214
ENSMUSG00000039483	730.249	0.199154	0.154004	1.29317	0.195952	0.996214
ENSMUSG00000039476	84.2056	0.231567	0.308126	0.751533	0.452332	0.996214
ENSMUSG00000050737	571.276	0.0271655	0.200853	0.135251	0.892414	0.996214
ENSMUSG00000026848	1180.61	0.0724465	0.0707607	1.02383	0.305918	0.996214
ENSMUSG00000026849	543.176	0.10023	0.156391	0.640895	0.521591	0.996214
ENSMUSG00000026854	599.504	0.174618	0.194711	0.896802	0.369824	0.996214
ENSMUSG00000075415	2310.36	0.0916706	0.104611	0.876302	0.380866	0.996214
ENSMUSG00000087269	46.5312	0.0433826	0.246305	0.176133	0.860189	0.996214
ENSMUSG00000000194	1615.61	0.125352	0.123053	1.01868	0.308354	0.996214
ENSMUSG00000062661	486.897	0.556058	0.405003	1.37297	0.169761	0.996214
ENSMUSG00000076441	1012.22	0.0554894	0.166444	0.333381	0.738847	0.996214
ENSMUSG00000026843	750.275	-0.0351788	0.0836153	-0.420721	0.673959	0.996214
ENSMUSG00000039356	338.797	0.214875	0.104707	2.05216	0.0401546	0.996214
ENSMUSG00000026842	2299.22	0.0623426	0.079403	0.785141	0.432371	0.996214
ENSMUSG00000026841	74.1097	0.365547	0.652558	0.560175	0.57536	0.996214
ENSMUSG00000026840	152.58	-0.319468	0.251924	-1.26811	0.204758	0.996214
ENSMUSG00000001864	348.857	-0.104516	0.425205	-0.245802	0.805836	0.996214
ENSMUSG00000001855	1002.1	0.149513	0.121594	1.22961	0.218844	0.996214
ENSMUSG00000050592	189.022	0.132709	0.23545	0.563641	0.572999	0.996214
ENSMUSG00000090157	3.15594	-0.778367	1.32948	-0.585467	0.558234	0.996214
ENSMUSG00000051373	197.845	0.204724	0.265811	0.770187	0.441189	0.996214
ENSMUSG00000039262	6583.07	0.0779819	0.189103	0.412379	0.680062	0.996214
ENSMUSG00000039254	403.228	0.0831186	0.112577	0.738327	0.460316	0.996214
ENSMUSG00000002550	848.501	0.193537	0.111518	1.73549	0.0826545	0.996214
ENSMUSG00000044627	2232.88	0.0730261	0.155677	0.469086	0.639008	0.996214
ENSMUSG00000002546	2287.43	0.136881	0.109536	1.24964	0.21143	0.996214
ENSMUSG00000026825	2748.72	0.434255	0.422545	1.02771	0.304084	0.996214
ENSMUSG00000039205	1613.51	0.135445	0.13156	1.02953	0.303231	0.996214
ENSMUSG00000039195	865.197	0.307472	0.215431	1.42724	0.15351	0.996214
ENSMUSG00000026822	978.593	-0.513144	0.344343	-1.49021	0.136169	0.996214
ENSMUSG00000026819	626.943	0.114659	0.101725	1.12714	0.259683	0.996214
ENSMUSG00000039157	1525.63	0.137075	0.115474	1.18706	0.235203	0.996214
ENSMUSG00000026810	845.95	0.237697	0.194423	1.22258	0.221489	0.996214
ENSMUSG00000046854	28.3942	-0.230316	0.492636	-0.467517	0.64013	0.996214
ENSMUSG00000079442	1692.76	0.191301	0.224314	0.852824	0.393757	0.996214
ENSMUSG00000026811	1805.43	0.27856	0.160238	1.73841	0.0821381	0.996214
ENSMUSG00000026817	1083.74	0.170679	0.125778	1.35699	0.174784	0.996214
ENSMUSG00000026814	4521.43	0.176379	0.281964	0.625538	0.531618	0.996214
ENSMUSG00000009566	374.033	0.196744	0.138146	1.42417	0.154396	0.996214
ENSMUSG00000009555	1984.9	0.1126	0.210093	0.535954	0.591991	0.996214
ENSMUSG00000059013	1194.76	-0.0707718	0.29083	-0.243344	0.807739	0.996214
ENSMUSG00000009551	3.70691	0.510441	0.856832	0.59573	0.551355	0.996214
ENSMUSG00000039021	14.4641	-0.0803091	0.4296	-0.186939	0.851708	0.996214
ENSMUSG00000009563	894.612	0.16445	0.19632	0.837664	0.40222	0.996214
ENSMUSG00000053746	322.044	0.334672	0.311878	1.07309	0.283232	0.996214
ENSMUSG00000038987	2.8581	-0.181202	0.984588	-0.184039	0.853983	0.996214
ENSMUSG00000026797	3004.56	0.368657	0.408574	0.902302	0.366897	0.996214
ENSMUSG00000087496	5.85499	0.553961	0.53258	1.04014	0.298273	0.996214
ENSMUSG00000026796	12852.9	0.145256	0.269276	0.539432	0.589589	0.996214
ENSMUSG00000026792	714.283	0.0568935	0.115163	0.494027	0.621287	0.996214
ENSMUSG00000038900	1795.79	0.100864	0.248065	0.406604	0.684299	0.996214
ENSMUSG00000026791	631.875	0.238693	0.172569	1.38318	0.16661	0.996214
ENSMUSG00000038860	329.192	0.230226	0.163726	1.40617	0.159675	0.996214
ENSMUSG00000104277	6.58235	0.35423	0.568528	0.623066	0.533241	0.996214
ENSMUSG00000038831	609.707	0.117422	0.346093	0.339278	0.7344	0.996214
ENSMUSG00000026788	565.812	0.0660967	0.122905	0.537787	0.590724	0.996214
ENSMUSG00000038765	385.969	-0.216927	0.253346	-0.856248	0.39186	0.996214
ENSMUSG00000052951	486.686	-0.214136	0.313584	-0.682867	0.494691	0.996214
ENSMUSG00000081244	2.51764	-0.284366	0.995392	-0.285683	0.775121	0.996214
ENSMUSG00000038740	2322.47	0.152197	0.121364	1.25406	0.209822	0.996214
ENSMUSG00000085987	4.0241	-0.537112	0.842668	-0.637394	0.523868	0.996214
ENSMUSG00000086904	57.8033	0.175454	0.277198	0.632955	0.526763	0.996214
ENSMUSG00000087461	1.99881	1.09487	1.67	0.655607	0.512077	0.996214
ENSMUSG00000038718	349.287	-0.218469	0.1944	-1.12382	0.261091	0.996214
ENSMUSG00000038696	973.444	-0.0503799	0.102684	-0.490631	0.623688	0.996214
ENSMUSG00000081992	40.5551	-0.303489	0.318871	-0.951761	0.341218	0.996214
ENSMUSG00000087635	54.4534	-0.0840663	0.298249	-0.281866	0.778046	0.996214
ENSMUSG00000026867	1707.63	0.0401929	0.101212	0.397118	0.69128	0.996214
ENSMUSG00000026864	9493.92	0.0519601	0.121845	0.426446	0.669783	0.996214
ENSMUSG00000070953	278.657	0.173554	0.125144	1.38683	0.165494	0.996214
ENSMUSG00000035949	1095.94	-0.0502233	0.0918003	-0.547093	0.584315	0.996214
ENSMUSG00000026869	593.991	0.0229309	0.167305	0.13706	0.890983	0.996214
ENSMUSG00000026870	19.9693	0.0756208	0.369876	0.204449	0.838003	0.996214
ENSMUSG00000026874	137.55	0.184471	0.521239	0.353909	0.723407	0.996214
ENSMUSG00000035875	10.3783	-0.177568	0.440794	-0.402837	0.687068	0.996214
ENSMUSG00000057110	589.684	-0.0872985	0.105102	-0.830604	0.406197	0.996214
ENSMUSG00000026878	3076.62	-0.103036	0.117475	-0.877095	0.380435	0.996214
ENSMUSG00000026879	7600.17	0.0313901	0.243134	0.129106	0.897274	0.996214
ENSMUSG00000106961	34.8246	0.505798	0.384761	1.31458	0.188652	0.996214
ENSMUSG00000026880	3246.7	-0.0335206	0.207492	-0.161551	0.871659	0.996214
ENSMUSG00000035778	1503.29	-0.135263	0.25887	-0.522513	0.601313	0.996214
ENSMUSG00000086555	20.1286	0.427057	0.723255	0.590465	0.554879	0.996214
ENSMUSG00000026883	2294.09	0.191208	0.185199	1.03245	0.301863	0.996214
ENSMUSG00000026885	124.497	0.155949	0.261601	0.596134	0.551086	0.996214
ENSMUSG00000026895	1205.9	0.0948952	0.12428	0.76356	0.445129	0.996214
ENSMUSG00000026894	1.86336	0.565799	1.05287	0.537385	0.591001	0.996214
ENSMUSG00000026890	28.9173	0.213675	0.389396	0.548736	0.583187	0.996214
ENSMUSG00000026889	460.13	-0.0670948	0.147908	-0.453626	0.650098	0.996214
ENSMUSG00000026887	212.019	0.159837	0.139116	1.14895	0.250577	0.996214
ENSMUSG00000083716	338.224	0.142839	0.230531	0.619608	0.535516	0.996214
[truncated: 53,574 more rows]

## Sheet: Table 1f
Supplementary Table 1f: Significant p-values and q-values for gene ontology analysis of DE genes in Nf1 flox/+ uveal melanomas
term	p-value	q-value	overlap_genes	Dataset
Myogenesis	2.55071e-22	1.53042e-21	[ACTN3, CKM, TPM2, PGAM2, ATP2A1, COX6A2, MYOM2, ACTA1, TNNT3, TNNI2, CASQ1, MYH4, MYOZ1, PVALB]	MSigDB Hallmark 2020
Striated Muscle Contraction R-HSA-390522	4.62076e-10	3.37315e-08	[MYBPC2, ACTN3, TPM2, TNNT3, TNNI2]	Reactome 2022
Sarcomere Organization (GO:0045214)	4.41375e-08	7e-06	[TNNT3, CASQ1, MYOZ1, MYOM2]	GO Biological Process 2023
Muscle Contraction (GO:0006936)	1.01573e-07	8e-06	[MYLK2, TPM2, PGAM2, MYH4, MYOM2]	GO Biological Process 2023
Muscle Contraction R-HSA-397014	1.24419e-07	4.5413e-06	[MYBPC2, ACTN3, TPM2, TNNT3, TNNI2, ATP2A1]	Reactome 2022
Myofibril Assembly (GO:0030239)	2.98959e-07	1.5e-05	[TNNT3, CASQ1, MYOZ1, MYOM2]	GO Biological Process 2023
Striated Muscle Contraction (GO:0006941)	7.17015e-07	2.7e-05	[MYLK2, PGAM2, TNNT3, TNNI2]	GO Biological Process 2023
Actomyosin Structure Organization (GO:0031032)	2.41551e-06	7.2e-05	[TNNT3, CASQ1, MYOZ1, MYOM2]	GO Biological Process 2023
Actin Binding (GO:0003779)	3e-06	0.000111	[TPM2, SYNPO2, TNNT3, TNNI2, MYOZ1]	GO Molecular Function 2023
Cardiac muscle contraction	0.000171	0.003881	[TPM2, ATP2A1, COX6A2]	KEGG 2021 Human
Calcium signaling pathway	0.00021	0.003881	[MYLK2, PHKG1, ATP2A1, CASQ1]	KEGG 2021 Human
Skeletal Muscle Contraction (GO:0003009)	0.000253183	0.00633	[TNNT3, TNNI2]	GO Biological Process 2023
Regulation Of Release Of Sequestered Calcium Ion Into Cytosol By Sarcoplasmic Reticulum (GO:0010880)	0.000341235	0.007312	[DHRS7C, CASQ1]	GO Biological Process 2023
Positive Regulation Of Calcium Ion Transmembrane Transporter Activity (GO:1901021)	0.000516519	0.009685	[ATP2A1, CASQ1]	GO Biological Process 2023
Regulation Of Muscle Contraction (GO:0006937)	0.000596541	0.009942	[MYLK2, TNNT3]	GO Biological Process 2023
Positive Regulation Of ATP-dependent Activity (GO:0032781)	0.00108046	0.016207	[TNNT3, ATP2A1]	GO Biological Process 2023
Glycine, serine and threonine metabolism	0.001136	0.014016	[BHMT, PGAM2]	KEGG 2021 Human
Arrhythmogenic right ventricular cardiomyopathy	0.004144	0.038335	[ACTN3, ATP2A1]	KEGG 2021 Human
Hypertrophic cardiomyopathy	0.005617	0.039255	[TPM2, ATP2A1]	KEGG 2021 Human
Myosin Light Chain Binding (GO:0032027)	0.006235	0.068338	[MYLK2]	GO Molecular Function 2023
Dilated cardiomyopathy	0.006366	0.039255	[TPM2, ATP2A1]	KEGG 2021 Human
Telethonin Binding (GO:0031433)	0.007477	0.068338	[MYOZ1]	GO Molecular Function 2023
Choline Catabolism R-HSA-6798163	0.00747745	0.16629	[BHMT]	Reactome 2022
Glucagon signaling pathway	0.007851	0.041496	[PHKG1, PGAM2]	KEGG 2021 Human
S-methyltransferase Activity (GO:0008172)	0.008718	0.068338	[BHMT]	GO Molecular Function 2023
Tropomyosin Binding (GO:0005523)	0.009958	0.068338	[TNNT3]	GO Molecular Function 2023
Metabolism Of Amino Acids And Derivatives R-HSA-71291	0.0102188	0.16629	[BHMT, CKM, RPL26]	Reactome 2022
Intramolecular Transferase Activity, Phosphotransferases (GO:0016868)	0.011196	0.068338	[PGAM2]	GO Molecular Function 2023
Creatine Metabolism R-HSA-71288	0.0124326	0.16629	[CKM]	Reactome 2022
Filamin Binding (GO:0031005)	0.012433	0.068338	[SYNPO2]	GO Molecular Function 2023
Reduction Of Cytosolic Ca++ Levels R-HSA-418359	0.0136677	0.16629	[ATP2A1]	Reactome 2022
P-type Ion Transporter Activity (GO:0015662)	0.013668	0.068338	[ATP2A1]	GO Molecular Function 2023
Adrenergic signaling in cardiomyocytes	0.014972	0.069244	[TPM2, ATP2A1]	KEGG 2021 Human
Glycogen Breakdown (Glycogenolysis) R-HSA-70221	0.017364	0.181082	[PHKG1]	Reactome 2022
Muscle Alpha-Actinin Binding (GO:0051371)	0.017364	0.077173	[SYNPO2]	GO Molecular Function 2023
cGMP-PKG signaling pathway	0.018332	0.075365	[MYLK2, ATP2A1]	KEGG 2021 Human
Pre-NOTCH Processing In Golgi R-HSA-1912420	0.0222717	0.194769	[ATP2A1]	Reactome 2022
NAD-retinol Dehydrogenase Activity (GO:0004745)	0.023495	0.083071	[DHRS7C]	GO Molecular Function 2023
Hypoxia	0.0256683	0.0513366	[PHKG1, PGAM2]	MSigDB Hallmark 2020
Apical Junction	0.0256683	0.0513366	[ACTA1, ACTN3]	MSigDB Hallmark 2020
Diabetic cardiomyopathy	0.026386	0.097628	[ATP2A1, COX6A2]	KEGG 2021 Human
Nephrin Family Interactions R-HSA-373753	0.027156	0.194769	[ACTN3]	Reactome 2022
Glycogen Metabolism R-HSA-8982491	0.0295893	0.194769	[PHKG1]	Reactome 2022

## Sheet: Table 1g
Gene	baseMean	log2FoldChange	lfcSE	stat	pvalue	padj		Supplementary Table 1g: Results of differential gene expression analysis comparing sparse pigment tumors versus intra-dermal melanomas.
ENSMUSG00000058152	2723.43	-6.01404	0.285649	-21.0539	2.10433e-98	4.63226e-94
ENSMUSG00000035493	6872.99	4.88008	0.242745	20.1037	6.84856e-90	7.53787e-86
ENSMUSG00000014303	457.762	3.3711	0.18497	18.2251	3.26465e-74	2.39549e-70
ENSMUSG00000025978	929.095	2.30658	0.136379	16.913	3.60875e-64	1.98599e-60
ENSMUSG00000023169	1223.46	-3.66473	0.22094	-16.587	8.65062e-62	3.80852e-58
ENSMUSG00000112907	640.535	6.4145	0.407013	15.76	5.86765e-56	2.15274e-52
ENSMUSG00000022053	429.283	5.62035	0.358469	15.6788	2.11289e-55	6.64444e-52
ENSMUSG00000070867	557.703	4.70395	0.303519	15.4981	3.57549e-54	9.83842e-51
ENSMUSG00000001741	350.736	2.32092	0.154939	14.9796	9.98513e-51	2.44225e-47
ENSMUSG00000019874	244.997	4.341	0.290593	14.9384	1.85354e-50	4.08021e-47
ENSMUSG00000016356	15705.1	6.24206	0.420433	14.8467	7.30438e-50	1.46174e-46
ENSMUSG00000021662	220.07	3.74733	0.257415	14.5576	5.22851e-48	9.59126e-45
ENSMUSG00000042918	88.1222	4.15686	0.286068	14.5311	7.70233e-48	1.30424e-44
ENSMUSG00000028020	2492.93	-6.51826	0.454163	-14.3523	1.03134e-46	1.62164e-43
ENSMUSG00000078816	680.314	-3.37276	0.240791	-14.007	1.41279e-44	2.07332e-41
ENSMUSG00000029661	48243.5	3.00377	0.216196	13.8937	6.91266e-44	9.51052e-41
ENSMUSG00000050666	487.826	3.91695	0.282288	13.8757	8.89108e-44	1.15129e-40
ENSMUSG00000015222	511.275	5.12194	0.371998	13.7687	3.93119e-43	4.80763e-40
ENSMUSG00000039114	809.828	5.75647	0.41881	13.7448	5.47039e-43	6.33787e-40
ENSMUSG00000025867	1428.4	5.97042	0.439786	13.5757	5.57742e-42	6.13879e-39
ENSMUSG00000029304	24604.8	-5.66156	0.421251	-13.4399	3.52988e-41	3.70015e-38
ENSMUSG00000001119	17876.3	2.77689	0.206997	13.4151	4.93268e-41	4.9356e-38
ENSMUSG00000078670	5764.87	-5.71815	0.431285	-13.2584	4.03331e-40	3.86023e-37
ENSMUSG00000048285	2813.58	3.36275	0.253789	13.2502	4.50166e-40	4.12896e-37
ENSMUSG00000038375	8356.83	1.80389	0.136966	13.1703	1.3005e-39	1.10107e-36
ENSMUSG00000029348	847.083	-5.10414	0.387536	-13.1707	1.29309e-39	1.10107e-36
ENSMUSG00000032556	169.558	-4.49662	0.34829	-12.9105	3.92496e-38	3.20001e-35
ENSMUSG00000039883	311.954	5.88453	0.457419	12.8646	7.11767e-38	5.59576e-35
ENSMUSG00000003882	850.414	-5.49185	0.427001	-12.8614	7.41787e-38	5.63068e-35
ENSMUSG00000031239	1411.41	6.12839	0.477014	12.8474	8.89472e-38	6.52665e-35
ENSMUSG00000016995	539.759	6.29136	0.490904	12.8159	1.33659e-37	9.49109e-35
ENSMUSG00000055653	2876.08	7.94943	0.622248	12.7753	2.25181e-37	1.54904e-34
ENSMUSG00000016128	1679.83	2.82377	0.221239	12.7634	2.62334e-37	1.74993e-34
ENSMUSG00000025776	217.329	7.5177	0.589423	12.7543	2.94868e-37	1.90909e-34
ENSMUSG00000066621	10829.9	-2.78772	0.218935	-12.7331	3.87226e-37	2.43543e-34
ENSMUSG00000055254	1142.62	6.33777	0.499114	12.698	6.0632e-37	3.70748e-34
ENSMUSG00000079334	1483.6	-2.27107	0.178994	-12.688	6.89112e-37	4.09984e-34
ENSMUSG00000025092	579.772	4.10414	0.325123	12.6234	1.56946e-36	9.09174e-34
ENSMUSG00000045573	507.86	6.57217	0.522694	12.5737	2.94772e-36	1.6638e-33
ENSMUSG00000024867	231.348	-5.85464	0.466724	-12.5441	4.28244e-36	2.35674e-33
ENSMUSG00000026980	331.976	-4.2303	0.337367	-12.5392	4.55739e-36	2.44687e-33
ENSMUSG00000032232	1712.26	3.80261	0.305452	12.4491	1.4139e-35	7.4105e-33
ENSMUSG00000031119	589.575	3.79532	0.308617	12.2978	9.30293e-35	4.76245e-32
ENSMUSG00000014329	1841.69	2.99114	0.243425	12.2877	1.05415e-34	5.27384e-32
ENSMUSG00000034520	254.492	3.03337	0.246906	12.2855	1.08311e-34	5.29835e-32
ENSMUSG00000068748	893.305	7.58468	0.621374	12.2063	2.8764e-34	1.37648e-31
ENSMUSG00000025946	137.213	6.97121	0.571704	12.1938	3.35609e-34	1.57186e-31
ENSMUSG00000043496	710.122	4.14021	0.339715	12.1873	3.63325e-34	1.66622e-31
ENSMUSG00000040010	7476.06	-4.38749	0.360126	-12.1832	3.81879e-34	1.71557e-31
ENSMUSG00000034118	706.091	1.95815	0.160835	12.1749	4.23055e-34	1.86254e-31
ENSMUSG00000039474	1772.53	-2.6795	0.220701	-12.1408	6.41634e-34	2.76947e-31
ENSMUSG00000024538	2044.24	2.58925	0.213598	12.1221	8.0679e-34	3.41536e-31
ENSMUSG00000036144	681.948	5.43894	0.449131	12.1099	9.35874e-34	3.88706e-31
ENSMUSG00000026424	688.931	7.12462	0.588996	12.0962	1.10602e-33	4.50867e-31
ENSMUSG00000034613	942.647	-2.48647	0.205774	-12.0835	1.29145e-33	5.16884e-31
ENSMUSG00000026586	1375.23	3.36709	0.280739	11.9936	3.83634e-33	1.50802e-30
ENSMUSG00000019852	322.257	-4.59827	0.384587	-11.9564	6.01396e-33	2.32255e-30
ENSMUSG00000027074	927.479	2.87669	0.240768	11.9479	6.65525e-33	2.5259e-30
ENSMUSG00000027204	6866.78	2.98156	0.249895	11.9313	8.13199e-33	2.99514e-30
ENSMUSG00000037206	2808.45	4.92159	0.412506	11.9309	8.16374e-33	2.99514e-30
ENSMUSG00000030605	19059	-3.3284	0.279365	-11.9142	9.98679e-33	3.60392e-30
ENSMUSG00000026255	240.377	4.78042	0.402264	11.8838	1.4373e-32	5.1031e-30
ENSMUSG00000031343	111.779	6.70542	0.564405	11.8805	1.49452e-32	5.22205e-30
ENSMUSG00000055538	3686.02	2.81337	0.237691	11.8363	2.53457e-32	8.71773e-30
ENSMUSG00000021913	814.131	-6.41344	0.542554	-11.8208	3.04634e-32	1.03168e-29
ENSMUSG00000009376	4580.79	-5.43356	0.460556	-11.7978	4.00594e-32	1.3361e-29
ENSMUSG00000031144	324.586	4.06462	0.346332	11.7362	8.31527e-32	2.732e-29
ENSMUSG00000032719	204.248	7.943	0.678046	11.7145	1.07379e-31	3.42571e-29
ENSMUSG00000034810	3113.27	5.74394	0.490299	11.7152	1.06571e-31	3.42571e-29
ENSMUSG00000034771	466.792	4.52993	0.386904	11.7082	1.15749e-31	3.63998e-29
ENSMUSG00000032462	496.48	-2.51127	0.214816	-11.6904	1.42784e-31	4.42692e-29
ENSMUSG00000023030	2254.64	-2.38835	0.206283	-11.578	5.32734e-31	1.62876e-28
ENSMUSG00000000889	67.0008	9.47234	0.822807	11.5122	1.14493e-30	3.4525e-28
ENSMUSG00000037664	4619.72	-5.90534	0.515286	-11.4603	2.08736e-30	6.20933e-28
ENSMUSG00000061080	511.546	7.70906	0.673021	11.4544	2.23485e-30	6.55944e-28
ENSMUSG00000000359	651.802	4.05001	0.354269	11.432	2.89294e-30	8.37924e-28
ENSMUSG00000020014	2068.53	-6.56463	0.575167	-11.4134	3.58317e-30	1.02437e-27
ENSMUSG00000039529	497.713	3.16322	0.277304	11.407	3.85721e-30	1.08857e-27
ENSMUSG00000034573	1472.71	2.73628	0.239996	11.4013	4.11809e-30	1.14749e-27
ENSMUSG00000022469	2096.48	-2.57411	0.22594	-11.3929	4.53545e-30	1.24799e-27
ENSMUSG00000090231	1082.61	2.3214	0.204025	11.378	5.3829e-30	1.46289e-27
ENSMUSG00000020689	4995.44	-3.11747	0.274373	-11.3621	6.45455e-30	1.73273e-27
ENSMUSG00000036155	4075.18	-3.06709	0.270259	-11.3487	7.52461e-30	1.99565e-27
ENSMUSG00000030084	6350.44	-1.48288	0.130779	-11.3389	8.42321e-30	2.20738e-27
ENSMUSG00000030551	966.86	3.25919	0.28805	11.3147	1.11035e-29	2.87556e-27
ENSMUSG00000022295	2073.68	-1.86129	0.165725	-11.2312	2.86594e-29	7.33581e-27
ENSMUSG00000006782	1640.51	2.87252	0.256208	11.2116	3.57474e-29	9.04493e-27
ENSMUSG00000021464	242.411	4.535	0.40468	11.2064	3.79382e-29	9.49015e-27
ENSMUSG00000025407	498.881	6.1059	0.544937	11.2048	3.8632e-29	9.55513e-27
ENSMUSG00000026042	13295.3	2.73534	0.244454	11.1896	4.58612e-29	1.12171e-26
ENSMUSG00000019806	1559.43	-3.46878	0.310242	-11.1809	5.05842e-29	1.22364e-26
ENSMUSG00000017144	1564.75	3.97152	0.355429	11.1739	5.47403e-29	1.30978e-26
ENSMUSG00000032649	151.294	3.95129	0.353758	11.1695	5.7524e-29	1.36159e-26
ENSMUSG00000007682	2292.88	-4.21748	0.377794	-11.1634	6.15688e-29	1.44182e-26
ENSMUSG00000036192	164.039	-4.16752	0.374442	-11.1299	8.9688e-29	2.07821e-26
ENSMUSG00000021943	691.897	6.10697	0.549245	11.1188	1.01586e-28	2.32939e-26
ENSMUSG00000085541	148.833	-6.44788	0.580077	-11.1156	1.05371e-28	2.39127e-26
ENSMUSG00000020241	13445.8	2.86961	0.258894	11.0841	1.49824e-28	3.3637e-26
ENSMUSG00000097336	246.949	9.37926	0.846255	11.0833	1.51277e-28	3.3637e-26
ENSMUSG00000050875	246.028	-7.43596	0.672047	-11.0646	1.86193e-28	4.09867e-26
ENSMUSG00000024210	287.434	-3.63155	0.328775	-11.0457	2.30017e-28	5.01322e-26
ENSMUSG00000007035	110.168	2.27156	0.206153	11.0188	3.10137e-28	6.69318e-26
ENSMUSG00000023972	603.48	2.2746	0.207027	10.9869	4.41661e-28	9.43911e-26
ENSMUSG00000026043	69617.8	3.54551	0.322792	10.9839	4.56948e-28	9.67191e-26
ENSMUSG00000025358	9368.79	-3.47041	0.316037	-10.981	4.71519e-28	9.88528e-26
ENSMUSG00000066595	753.148	-2.22416	0.202609	-10.9776	4.89603e-28	1.01676e-25
ENSMUSG00000031520	293.934	-2.32347	0.211802	-10.97	5.32537e-28	1.09558e-25
ENSMUSG00000028681	418.021	5.46822	0.501296	10.9082	1.05344e-27	2.14716e-25
ENSMUSG00000024413	3272.17	-1.96325	0.180377	-10.8841	1.37246e-27	2.77174e-25
ENSMUSG00000038738	205.933	5.19604	0.477946	10.8716	1.57414e-27	3.15014e-25
ENSMUSG00000027661	171.9	3.02278	0.278441	10.8561	1.86589e-27	3.70035e-25
ENSMUSG00000100005	125.821	3.84839	0.354782	10.8472	2.0565e-27	4.04194e-25
ENSMUSG00000016262	432.184	4.65855	0.429957	10.8349	2.35193e-27	4.58169e-25
ENSMUSG00000024516	1840.22	-1.3686	0.126532	-10.8162	2.88501e-27	5.57086e-25
ENSMUSG00000028919	227.266	4.69557	0.435853	10.7733	4.60294e-27	8.81083e-25
ENSMUSG00000039601	3421.88	5.08901	0.473579	10.7458	6.19941e-27	1.17644e-24
ENSMUSG00000036698	5715.67	-1.89909	0.177381	-10.7063	9.51045e-27	1.78935e-24
ENSMUSG00000033161	31635.7	-3.31036	0.309395	-10.6995	1.02359e-26	1.90951e-24
ENSMUSG00000026837	8437.35	2.5608	0.240078	10.6665	1.45971e-26	2.70022e-24
ENSMUSG00000046245	178.859	4.05097	0.381277	10.6247	2.28663e-26	4.19463e-24
ENSMUSG00000010609	3749.14	-2.95728	0.278615	-10.6142	2.55932e-26	4.65607e-24
ENSMUSG00000002007	158.149	5.54738	0.522872	10.6094	2.69359e-26	4.86015e-24
ENSMUSG00000031302	259.124	5.14611	0.48594	10.59	3.3155e-26	5.93366e-24
ENSMUSG00000051323	311.347	3.01262	0.284734	10.5805	3.67025e-26	6.51558e-24
ENSMUSG00000049044	2676.17	-4.35817	0.412077	-10.5761	3.84614e-26	6.77321e-24
ENSMUSG00000027956	255.44	-3.5958	0.340028	-10.575	3.89128e-26	6.79832e-24
ENSMUSG00000000296	324.287	-4.47903	0.423581	-10.5742	3.92556e-26	6.8042e-24
ENSMUSG00000032120	1267.93	-2.16214	0.204614	-10.5669	4.24289e-26	7.29678e-24
ENSMUSG00000004328	96.278	5.53238	0.5243	10.5519	4.97562e-26	8.49057e-24
ENSMUSG00000001687	2839.94	-2.10226	0.199697	-10.5273	6.46836e-26	1.09529e-23
ENSMUSG00000044949	137.084	2.6808	0.255627	10.4872	9.89474e-26	1.66269e-23
ENSMUSG00000038119	211.384	3.59597	0.343161	10.479	1.0793e-25	1.79294e-23
ENSMUSG00000022816	9093.1	3.04728	0.290809	10.4786	1.08327e-25	1.79294e-23
ENSMUSG00000036264	611.516	-7.25587	0.692793	-10.4734	1.145e-25	1.88095e-23
ENSMUSG00000002006	308.516	3.34994	0.320405	10.4553	1.38523e-25	2.25875e-23
ENSMUSG00000020926	994.964	5.83435	0.558857	10.4398	1.6317e-25	2.64108e-23
ENSMUSG00000035258	1522.84	4.50434	0.43188	10.4296	1.8161e-25	2.91808e-23
ENSMUSG00000031385	1052.76	6.77512	0.649743	10.4274	1.85953e-25	2.96622e-23
ENSMUSG00000040181	630.615	4.33591	0.416174	10.4185	2.04154e-25	3.23313e-23
ENSMUSG00000031007	3515.12	-2.33181	0.224908	-10.3678	3.47421e-25	5.4627e-23
ENSMUSG00000035273	7481.44	-3.50043	0.33806	-10.3544	3.99479e-25	6.23668e-23
ENSMUSG00000022512	1356.38	5.35164	0.517238	10.3466	4.33718e-25	6.72354e-23
ENSMUSG00000028249	11847.7	-2.21092	0.214071	-10.328	5.26613e-25	8.10653e-23
ENSMUSG00000012428	3569.99	5.37392	0.520563	10.3233	5.53087e-25	8.45493e-23
ENSMUSG00000027698	3622.34	-3.46849	0.33623	-10.3158	5.97676e-25	9.07355e-23
ENSMUSG00000019726	1721.26	-1.81845	0.176389	-10.3093	6.39888e-25	9.64785e-23
ENSMUSG00000028972	4922.15	-4.8164	0.467268	-10.3076	6.51265e-25	9.75259e-23
ENSMUSG00000070407	92.2434	2.97917	0.289071	10.306	6.61901e-25	9.77882e-23
ENSMUSG00000025425	275.326	-4.40741	0.427637	-10.3064	6.59077e-25	9.77882e-23
ENSMUSG00000029189	371.471	-4.41416	0.429351	-10.281	8.58272e-25	1.25954e-22
ENSMUSG00000024043	60.1657	2.26953	0.221069	10.2662	1.00106e-24	1.45936e-22
ENSMUSG00000026674	2202.93	3.64678	0.355803	10.2494	1.19025e-24	1.71571e-22
ENSMUSG00000040616	2997.17	-3.66295	0.357387	-10.2493	1.1925e-24	1.71571e-22
ENSMUSG00000024598	689.661	4.8383	0.473481	10.2186	1.63711e-24	2.34012e-22
ENSMUSG00000030701	2046.93	5.4163	0.530394	10.2118	1.75489e-24	2.49229e-22
ENSMUSG00000070469	700.943	5.77686	0.566258	10.2018	1.94584e-24	2.74576e-22
ENSMUSG00000039546	767.614	7.47305	0.73264	10.2002	1.97928e-24	2.77515e-22
ENSMUSG00000055980	528.259	2.0187	0.198287	10.1807	2.41799e-24	3.36881e-22
ENSMUSG00000027340	1786	-1.31974	0.129656	-10.1787	2.46755e-24	3.41624e-22
ENSMUSG00000018604	129.288	3.93636	0.387787	10.1508	3.28564e-24	4.52043e-22
ENSMUSG00000031700	509.51	2.1111	0.208005	10.1493	3.33757e-24	4.56334e-22
ENSMUSG00000057337	119.92	4.32972	0.427653	10.1244	4.30742e-24	5.85304e-22
ENSMUSG00000022505	1828.05	1.6134	0.159746	10.0998	5.53557e-24	7.47574e-22
ENSMUSG00000022098	4648.29	2.59017	0.256563	10.0957	5.77462e-24	7.75101e-22
ENSMUSG00000090213	5722.05	-2.85308	0.282623	-10.095	5.81318e-24	7.75549e-22
ENSMUSG00000021294	531.978	3.17886	0.315103	10.0883	6.22078e-24	8.24928e-22
ENSMUSG00000043953	518.899	-3.68416	0.365337	-10.0843	6.48454e-24	8.54755e-22
ENSMUSG00000034463	1253.84	4.43088	0.439685	10.0774	6.95421e-24	9.11209e-22
ENSMUSG00000030745	88.6946	2.01381	0.199974	10.0703	7.47344e-24	9.73449e-22
ENSMUSG00000030522	1169.07	-1.77111	0.176328	-10.0444	9.72228e-24	1.25892e-21
ENSMUSG00000038034	8317.06	-3.32504	0.331097	-10.0425	9.91297e-24	1.26135e-21
ENSMUSG00000038233	34.1706	5.02083	0.499906	10.0436	9.80697e-24	1.26135e-21
ENSMUSG00000021256	379.952	2.79195	0.27801	10.0426	9.90267e-24	1.26135e-21
ENSMUSG00000025900	95.8566	9.98947	0.995035	10.0393	1.02377e-23	1.29519e-21
ENSMUSG00000030772	9480.35	-2.90448	0.289779	-10.0231	1.20675e-23	1.51795e-21
ENSMUSG00000022197	1216.86	3.06579	0.306366	10.007	1.42049e-23	1.77667e-21
ENSMUSG00000031963	555.783	4.71507	0.471669	9.99656	1.57776e-23	1.96221e-21
ENSMUSG00000038668	1358.73	4.46757	0.447093	9.99247	1.64427e-23	2.03344e-21
ENSMUSG00000040612	170.227	5.0846	0.510367	9.96265	2.2207e-23	2.73096e-21
ENSMUSG00000042834	1694.15	2.72031	0.273904	9.93161	3.03306e-23	3.70926e-21
ENSMUSG00000041828	4267.46	6.12695	0.618369	9.90823	3.83363e-23	4.66241e-21
ENSMUSG00000026358	178.75	-3.91398	0.395104	-9.90621	3.91218e-23	4.7318e-21
ENSMUSG00000037005	172.662	5.13662	0.51922	9.89296	4.46637e-23	5.37258e-21
ENSMUSG00000001435	8741.55	3.02906	0.306233	9.89134	4.53895e-23	5.43021e-21
ENSMUSG00000026768	2194.47	7.67271	0.776009	9.8874	4.72143e-23	5.61799e-21
ENSMUSG00000035305	126.655	3.54603	0.358689	9.88607	4.78456e-23	5.6625e-21
ENSMUSG00000025340	725.576	-1.15633	0.116994	-9.88363	4.90238e-23	5.74022e-21
ENSMUSG00000039109	1147.47	4.80437	0.486076	9.88399	4.88459e-23	5.74022e-21
ENSMUSG00000059173	141.093	3.37164	0.341192	9.88193	4.98646e-23	5.80778e-21
ENSMUSG00000044646	111.931	3.80775	0.385926	9.86653	5.81426e-23	6.73628e-21
ENSMUSG00000097715	2248.15	-2.4482	0.248428	-9.85475	6.53792e-23	7.53504e-21
ENSMUSG00000031342	9742.32	5.51709	0.560421	9.84454	7.23664e-23	8.29688e-21
ENSMUSG00000033585	405.98	4.87538	0.495644	9.83645	7.84319e-23	8.9457e-21
ENSMUSG00000027765	312.967	3.00095	0.305421	9.8256	8.73535e-23	9.86109e-21
ENSMUSG00000033565	1649.12	1.66775	0.169727	9.82605	8.6962e-23	9.86109e-21
ENSMUSG00000041797	1482.58	5.3607	0.546056	9.81712	9.50174e-23	1.06715e-20
ENSMUSG00000024238	2820.28	3.22396	0.328979	9.7999	1.12695e-22	1.25926e-20
ENSMUSG00000016496	1555.36	-3.55621	0.363521	-9.7827	1.33605e-22	1.48537e-20
ENSMUSG00000079625	152.572	-5.1436	0.527026	-9.75968	1.67689e-22	1.85494e-20
ENSMUSG00000020205	4430.08	-2.22856	0.228364	-9.7588	1.69139e-22	1.86163e-20
ENSMUSG00000035352	71.6397	4.98413	0.510995	9.75378	1.77723e-22	1.94638e-20
ENSMUSG00000036256	9262.15	2.45204	0.251482	9.75038	1.83784e-22	2.00279e-20
ENSMUSG00000027434	45.6076	9.33183	0.95767	9.74431	1.95102e-22	2.11566e-20
ENSMUSG00000085146	93.9963	-5.44864	0.559302	-9.74187	1.99848e-22	2.15649e-20
ENSMUSG00000038776	10193.7	-3.01145	0.309413	-9.73278	2.18541e-22	2.33255e-20
ENSMUSG00000028906	1185.44	-2.62531	0.269749	-9.73241	2.19342e-22	2.33255e-20
ENSMUSG00000021036	3371.89	-1.71705	0.176423	-9.73259	2.18944e-22	2.33255e-20
ENSMUSG00000035245	2815.26	-2.9245	0.300644	-9.72745	2.30291e-22	2.43721e-20
ENSMUSG00000001506	46447.8	2.86642	0.295096	9.71349	2.64138e-22	2.78204e-20
ENSMUSG00000038453	940.576	6.20536	0.639194	9.7081	2.78486e-22	2.9192e-20
ENSMUSG00000021477	38562.3	-3.20062	0.33007	-9.69679	3.11127e-22	3.2459e-20
ENSMUSG00000045287	150.14	3.59343	0.370604	9.69617	3.13026e-22	3.25031e-20
ENSMUSG00000021451	1249.33	-1.96283	0.202545	-9.69081	3.29911e-22	3.40954e-20
ENSMUSG00000046807	150.821	4.75384	0.490961	9.68273	3.57045e-22	3.67272e-20
ENSMUSG00000026890	86.7601	3.1638	0.327407	9.66321	4.32089e-22	4.42399e-20
ENSMUSG00000049791	647.912	1.69402	0.175341	9.66132	4.40147e-22	4.48563e-20
ENSMUSG00000024781	11163.4	-2.44566	0.253364	-9.65273	4.78649e-22	4.85553e-20
ENSMUSG00000052698	772.505	3.10005	0.321355	9.64681	5.07107e-22	5.12062e-20
ENSMUSG00000031266	1554.98	-3.11044	0.322513	-9.64438	5.19258e-22	5.20697e-20
ENSMUSG00000029123	67.4159	6.95259	0.720913	9.64415	5.20389e-22	5.20697e-20
ENSMUSG00000031709	727.33	-2.3695	0.245851	-9.63797	5.52717e-22	5.50542e-20
ENSMUSG00000112023	3765.3	-2.83995	0.294759	-9.63482	5.69894e-22	5.65093e-20
ENSMUSG00000046618	959.278	4.38757	0.455479	9.63285	5.8095e-22	5.73473e-20
ENSMUSG00000051351	708.275	1.27431	0.132306	9.63149	5.8869e-22	5.7852e-20
ENSMUSG00000028278	1415.23	-4.33424	0.450389	-9.62332	6.37371e-22	6.23575e-20
ENSMUSG00000040260	2372.28	3.11686	0.324265	9.61207	7.11031e-22	6.92563e-20
ENSMUSG00000047090	764.502	1.58749	0.165247	9.60679	7.48475e-22	7.25822e-20
ENSMUSG00000036046	10982	-2.61077	0.27182	-9.60477	7.63285e-22	7.36938e-20
ENSMUSG00000029596	331.913	-4.02529	0.419527	-9.59484	8.40495e-22	8.07939e-20
ENSMUSG00000029070	2394.77	2.23393	0.233429	9.5701	1.06806e-21	1.02223e-19
ENSMUSG00000036334	812.731	3.50124	0.366223	9.5604	1.173e-21	1.11299e-19
ENSMUSG00000015533	459.723	3.09052	0.323254	9.56065	1.17015e-21	1.11299e-19
ENSMUSG00000026442	372.968	3.4016	0.356226	9.54899	1.30964e-21	1.2373e-19
ENSMUSG00000040016	63.3552	4.17705	0.437514	9.54725	1.33178e-21	1.25284e-19
ENSMUSG00000058070	1003.2	2.22183	0.232756	9.54575	1.35124e-21	1.26574e-19
ENSMUSG00000043631	778.368	4.5819	0.481412	9.51763	1.77174e-21	1.6526e-19
ENSMUSG00000023032	2932.45	-3.18544	0.335035	-9.50781	1.94722e-21	1.80861e-19
ENSMUSG00000004267	3324.91	-2.21428	0.23302	-9.50255	2.04814e-21	1.89436e-19
ENSMUSG00000031517	102.917	-4.46866	0.470656	-9.49453	2.21196e-21	2.03732e-19
ENSMUSG00000025190	1600.67	-2.48959	0.262378	-9.48858	2.34192e-21	2.14802e-19
ENSMUSG00000044548	705.183	4.00738	0.422685	9.48079	2.52366e-21	2.30512e-19
ENSMUSG00000021643	129.96	3.16893	0.334786	9.46554	2.92043e-21	2.64558e-19
ENSMUSG00000071042	1962.16	-3.47428	0.367041	-9.46565	2.91731e-21	2.64558e-19
ENSMUSG00000059022	206.661	3.74179	0.395693	9.45629	3.19067e-21	2.87854e-19
ENSMUSG00000053617	18583.8	2.55141	0.269824	9.45582	3.20514e-21	2.87979e-19
ENSMUSG00000069763	92.5241	3.51632	0.372215	9.44701	3.48633e-21	3.1197e-19
ENSMUSG00000016239	172.751	-3.15081	0.333692	-9.44228	3.64768e-21	3.25086e-19
ENSMUSG00000063765	204.788	3.86386	0.409388	9.43813	3.79483e-21	3.36837e-19
ENSMUSG00000117042	128.051	-3.96526	0.420529	-9.42921	4.13205e-21	3.65296e-19
ENSMUSG00000030739	263.856	4.2446	0.450182	9.42862	4.15519e-21	3.65873e-19
ENSMUSG00000000290	5285.66	-3.0257	0.321201	-9.41996	4.51262e-21	3.95763e-19
ENSMUSG00000060579	148.293	-2.83798	0.301689	-9.40698	5.1059e-21	4.46016e-19
ENSMUSG00000025932	918.458	-5.63034	0.598907	-9.40103	5.40301e-21	4.70105e-19
ENSMUSG00000019467	1417.04	1.741	0.185293	9.39594	5.67095e-21	4.91475e-19
ENSMUSG00000032355	898.477	4.10791	0.438266	9.3731	7.04316e-21	6.05629e-19
ENSMUSG00000001270	8990.25	-2.29102	0.244424	-9.37316	7.03956e-21	6.05629e-19
ENSMUSG00000112576	38.573	5.95283	0.635499	9.36717	7.45001e-21	6.38121e-19
ENSMUSG00000045103	759.212	3.63584	0.388515	9.3583	8.10261e-21	6.87207e-19
ENSMUSG00000021756	5697.85	1.82565	0.195087	9.35812	8.11674e-21	6.87207e-19
ENSMUSG00000054951	429.13	-2.85131	0.304665	-9.35883	8.06225e-21	6.87207e-19
ENSMUSG00000041117	557.765	3.62045	0.387327	9.34728	8.9929e-21	7.5847e-19
ENSMUSG00000036790	132.089	5.00858	0.537203	9.32345	1.12621e-20	9.46227e-19
ENSMUSG00000043648	38.4959	4.90485	0.526308	9.31935	1.17059e-20	9.79782e-19
ENSMUSG00000062312	564.034	1.56999	0.168488	9.31807	1.1847e-20	9.87836e-19
ENSMUSG00000025780	2934.01	5.28954	0.567901	9.31419	1.22884e-20	1.02077e-18
ENSMUSG00000034472	88.1123	-4.24057	0.456206	-9.2953	1.46793e-20	1.2148e-18
ENSMUSG00000024420	181.904	2.04374	0.21993	9.2927	1.50418e-20	1.24013e-18
ENSMUSG00000050288	590.695	4.3314	0.466427	9.28635	1.59672e-20	1.31152e-18
ENSMUSG00000015112	315.925	-3.41409	0.367749	-9.28375	1.63612e-20	1.33888e-18
ENSMUSG00000020620	2320.06	4.36989	0.470962	9.27865	1.71643e-20	1.3994e-18
ENSMUSG00000019929	18245.5	4.87568	0.525714	9.2744	1.78618e-20	1.45089e-18
ENSMUSG00000017692	75.2886	3.20758	0.346138	9.26676	1.91878e-20	1.55287e-18
ENSMUSG00000047497	1659.66	3.97211	0.428806	9.26318	1.98439e-20	1.60009e-18
ENSMUSG00000117278	206.481	-2.70641	0.292387	-9.25625	2.11733e-20	1.70105e-18
ENSMUSG00000029761	3645.67	3.25826	0.352277	9.24915	2.26291e-20	1.8114e-18
ENSMUSG00000073557	1612.36	2.01793	0.218245	9.24618	2.32658e-20	1.85561e-18
ENSMUSG00000025789	169.76	5.44827	0.589359	9.24441	2.36543e-20	1.87979e-18
ENSMUSG00000018507	1664.71	-3.21554	0.348579	-9.2247	2.84352e-20	2.25159e-18
ENSMUSG00000022231	438.893	4.34878	0.471938	9.21474	3.12029e-20	2.4619e-18
ENSMUSG00000046480	370.03	4.6486	0.504574	9.21291	3.17387e-20	2.49523e-18
ENSMUSG00000000631	2564.58	1.51017	0.163933	9.21217	3.19608e-20	2.50375e-18
ENSMUSG00000028528	115.677	-4.24175	0.460552	-9.21015	3.25665e-20	2.54215e-18
ENSMUSG00000017412	291.559	-4.58462	0.498052	-9.2051	3.41346e-20	2.65514e-18
ENSMUSG00000028439	2282.95	-1.46738	0.159643	-9.1916	3.87041e-20	2.99998e-18
ENSMUSG00000018593	82445.1	1.86581	0.203357	9.17508	4.51221e-20	3.48517e-18
ENSMUSG00000064023	860.585	5.54043	0.604266	9.16885	4.78086e-20	3.67976e-18
ENSMUSG00000021114	1767.01	-1.6388	0.178864	-9.16227	5.08147e-20	3.8975e-18
ENSMUSG00000032122	3640.88	-3.02234	0.330024	-9.15795	5.28934e-20	4.04286e-18
ENSMUSG00000036446	7565.82	5.24486	0.573354	9.14768	5.81687e-20	4.43069e-18
ENSMUSG00000021097	626.377	-3.61038	0.394742	-9.14619	5.89792e-20	4.47693e-18
ENSMUSG00000038521	2151.43	3.29745	0.36073	9.14104	6.18567e-20	4.67922e-18
ENSMUSG00000033082	401.21	3.57387	0.391115	9.13765	6.38222e-20	4.81136e-18
ENSMUSG00000018570	29.1279	4.84442	0.530727	9.12789	6.98503e-20	5.24783e-18
ENSMUSG00000029838	852.63	5.31778	0.582688	9.12629	7.08901e-20	5.30783e-18
ENSMUSG00000025877	2154.23	-4.05093	0.44402	-9.12332	7.28557e-20	5.43652e-18
ENSMUSG00000020297	186.773	6.67832	0.732283	9.11986	7.52192e-20	5.59392e-18
ENSMUSG00000033793	2427.41	-2.57883	0.283206	-9.10584	8.56037e-20	6.34476e-18
ENSMUSG00000050965	861.668	2.45932	0.270525	9.09091	9.8217e-20	7.2552e-18
ENSMUSG00000056481	1358.31	2.65877	0.292544	9.08844	1.00472e-19	7.39698e-18
ENSMUSG00000020374	1044.17	3.50281	0.385522	9.08589	1.02855e-19	7.54713e-18
ENSMUSG00000020604	515.741	-1.95458	0.215175	-9.08372	1.0493e-19	7.67382e-18
ENSMUSG00000022203	696.478	3.22171	0.354994	9.0754	1.13257e-19	8.25536e-18
ENSMUSG00000048402	206.441	3.69517	0.407191	9.07477	1.13913e-19	8.27581e-18
ENSMUSG00000024727	87.8922	7.18754	0.792069	9.07438	1.14329e-19	8.27868e-18
ENSMUSG00000050947	166.776	3.27027	0.360799	9.06396	1.25802e-19	9.07961e-18
ENSMUSG00000048126	9795.1	2.41878	0.266996	9.05921	1.31396e-19	9.42157e-18
ENSMUSG00000025255	261.235	4.43996	0.490092	9.05944	1.31124e-19	9.42157e-18
ENSMUSG00000021589	415.333	2.71687	0.300137	9.05211	1.40236e-19	1.00228e-17
ENSMUSG00000008845	306.163	5.3711	0.593538	9.04929	1.43906e-19	1.02518e-17
ENSMUSG00000031217	648.318	2.71595	0.300167	9.04812	1.45448e-19	1.03282e-17
ENSMUSG00000030695	30386.1	-2.60703	0.288154	-9.04734	1.46489e-19	1.03687e-17
ENSMUSG00000075254	1364.72	1.94821	0.215353	9.04657	1.47532e-19	1.0409e-17
ENSMUSG00000047793	2999.4	4.35022	0.481061	9.04296	1.52482e-19	1.07239e-17
ENSMUSG00000069806	777.425	-4.74397	0.524654	-9.04209	1.5371e-19	1.07759e-17
ENSMUSG00000085399	200.806	3.88281	0.429902	9.03185	1.68801e-19	1.17962e-17
ENSMUSG00000053198	186.245	2.0455	0.226745	9.02113	1.86166e-19	1.29686e-17
ENSMUSG00000047907	445.699	3.09902	0.345559	8.96815	3.01544e-19	2.09397e-17
ENSMUSG00000024589	6440.96	-3.29633	0.367931	-8.9591	3.27335e-19	2.26592e-17
ENSMUSG00000075284	1720.43	2.12832	0.237849	8.94819	3.61361e-19	2.49362e-17
ENSMUSG00000036995	251.667	3.18585	0.356172	8.94469	3.72988e-19	2.56581e-17
ENSMUSG00000103847	122.801	-3.05713	0.341833	-8.94334	3.77583e-19	2.58932e-17
ENSMUSG00000041700	124.119	-4.4597	0.498896	-8.93914	3.92224e-19	2.68138e-17
ENSMUSG00000034675	917.058	2.84721	0.31853	8.93861	3.94084e-19	2.68575e-17
ENSMUSG00000079343	205.423	3.26754	0.365707	8.93488	4.07635e-19	2.76953e-17
ENSMUSG00000038042	312.036	1.97886	0.221521	8.93306	4.14403e-19	2.80685e-17
ENSMUSG00000003617	2397.07	3.14636	0.352553	8.9245	4.47727e-19	3.02326e-17
ENSMUSG00000020300	1945.71	-2.15538	0.241889	-8.91061	5.07516e-19	3.4165e-17
ENSMUSG00000028664	750.301	3.85566	0.432729	8.91009	5.0991e-19	3.42215e-17
ENSMUSG00000031561	706.347	6.63434	0.744859	8.90685	5.25053e-19	3.51306e-17
ENSMUSG00000006476	1298.53	1.50072	0.16857	8.90263	5.45386e-19	3.63806e-17
ENSMUSG00000085180	124.752	6.74833	0.759095	8.88998	6.1121e-19	4.06482e-17
ENSMUSG00000029364	3841.03	-1.76019	0.198098	-8.88549	6.36383e-19	4.21949e-17
ENSMUSG00000033032	706.767	2.71534	0.305898	8.87665	6.89064e-19	4.55507e-17
ENSMUSG00000038179	608.643	-4.01521	0.452787	-8.86778	7.46195e-19	4.91796e-17
ENSMUSG00000002871	2216.7	-2.02445	0.228374	-8.86462	7.6765e-19	5.04426e-17
ENSMUSG00000030256	4389.96	-3.4776	0.392501	-8.86009	7.99487e-19	5.23783e-17
ENSMUSG00000036019	145.017	2.41378	0.272626	8.85383	8.4566e-19	5.52389e-17
ENSMUSG00000050010	61.7495	5.94487	0.671521	8.85284	8.53165e-19	5.55642e-17
ENSMUSG00000033066	6957.07	2.12274	0.240061	8.8425	9.36011e-19	6.078e-17
ENSMUSG00000029126	310.515	2.14097	0.242195	8.83985	9.58441e-19	6.20534e-17
ENSMUSG00000022324	3994.24	2.93402	0.332041	8.83634	9.89062e-19	6.38481e-17
ENSMUSG00000042812	106.967	4.77368	0.540716	8.82845	1.06135e-18	6.83142e-17
ENSMUSG00000056917	1297.85	1.82721	0.207148	8.8208	1.13645e-18	7.29349e-17
ENSMUSG00000032252	389.179	1.35673	0.15385	8.81857	1.15935e-18	7.41881e-17
ENSMUSG00000044017	283.255	3.04545	0.345481	8.81512	1.1956e-18	7.62861e-17
ENSMUSG00000021806	1694.51	2.90617	0.329827	8.8112	1.23816e-18	7.87734e-17
ENSMUSG00000039740	963.698	-1.32112	0.14997	-8.8092	1.26042e-18	7.99586e-17
ENSMUSG00000038028	480.863	-1.96274	0.22302	-8.80072	1.35937e-18	8.57415e-17
ENSMUSG00000022032	480.739	5.07515	0.576665	8.80088	1.35753e-18	8.57415e-17
ENSMUSG00000020357	959.963	-2.68875	0.30575	-8.79395	1.44397e-18	9.08175e-17
ENSMUSG00000094910	576.244	6.77067	0.769981	8.7933	1.45234e-18	9.10835e-17
ENSMUSG00000017631	2396.1	-1.45225	0.1652	-8.79087	1.48412e-18	9.28124e-17
ENSMUSG00000049723	8563.03	-6.30933	0.718224	-8.78462	1.5689e-18	9.7727e-17
ENSMUSG00000112941	31.3899	5.69844	0.648698	8.78443	1.57159e-18	9.7727e-17
ENSMUSG00000019528	5854.93	-3.17793	0.362008	-8.77862	1.65487e-18	1.02616e-16
ENSMUSG00000019810	1436.14	-2.0612	0.234847	-8.77679	1.6821e-18	1.04012e-16
ENSMUSG00000052336	398.099	3.93162	0.448037	8.77522	1.70564e-18	1.05171e-16
ENSMUSG00000057766	143.7	-1.94618	0.221837	-8.77303	1.73922e-18	1.06942e-16
ENSMUSG00000022371	2868.87	4.48215	0.51109	8.76979	1.78998e-18	1.09757e-16
ENSMUSG00000000278	6631.87	-2.01623	0.229936	-8.76866	1.80806e-18	1.10558e-16
ENSMUSG00000015843	445.773	3.34015	0.38094	8.76818	1.81572e-18	1.10719e-16
ENSMUSG00000006586	87.977	3.31761	0.378447	8.76637	1.84512e-18	1.122e-16
ENSMUSG00000062563	108.002	3.79353	0.432998	8.76108	1.93389e-18	1.17275e-16
ENSMUSG00000001750	5478.84	-1.2588	0.143954	-8.74445	2.24111e-18	1.35532e-16
ENSMUSG00000078965	1285.62	-3.02097	0.34559	-8.74148	2.30077e-18	1.38759e-16
ENSMUSG00000064080	4774.13	2.07315	0.237443	8.73113	2.52148e-18	1.51654e-16
ENSMUSG00000034040	483.547	3.78678	0.434281	8.71967	2.79015e-18	1.67356e-16
ENSMUSG00000086283	27.0928	4.20139	0.481881	8.71874	2.81317e-18	1.68278e-16
ENSMUSG00000039395	665.926	-4.07061	0.466902	-8.71834	2.82319e-18	1.6842e-16
ENSMUSG00000036185	99.273	5.07496	0.582395	8.71395	2.93471e-18	1.74599e-16
ENSMUSG00000031441	8760.73	-2.72956	0.313882	-8.69612	3.43435e-18	2.03774e-16
ENSMUSG00000026825	1443.41	3.66496	0.42189	8.687	3.72146e-18	2.20217e-16
ENSMUSG00000030591	8533.49	-2.52304	0.290606	-8.68201	3.88848e-18	2.29483e-16
ENSMUSG00000032744	877.179	2.6778	0.308578	8.67789	4.03196e-18	2.37314e-16
ENSMUSG00000032640	371.464	1.74613	0.20139	8.67039	4.30628e-18	2.52784e-16
ENSMUSG00000019872	2213.7	-1.6502	0.190382	-8.66786	4.40324e-18	2.57789e-16
ENSMUSG00000010095	7655.87	-2.58823	0.298875	-8.65991	4.72151e-18	2.75689e-16
ENSMUSG00000020902	823.481	2.40167	0.277532	8.65367	4.98676e-18	2.8964e-16
ENSMUSG00000021268	1241.24	5.70098	0.658775	8.65391	4.9765e-18	2.8964e-16
ENSMUSG00000055210	130.911	3.86256	0.44646	8.65153	5.08151e-18	2.94367e-16
ENSMUSG00000010051	1320.5	-2.99782	0.347109	-8.63654	5.79395e-18	3.34757e-16
ENSMUSG00000028370	341.771	5.14448	0.596881	8.61894	6.75759e-18	3.89411e-16
ENSMUSG00000058486	1628.88	-1.71364	0.198943	-8.61371	7.07316e-18	4.06531e-16
ENSMUSG00000087651	215.48	3.40555	0.395441	8.61202	7.17828e-18	4.11499e-16
ENSMUSG00000079669	32.4642	3.96498	0.460509	8.61	7.30604e-18	4.17734e-16
ENSMUSG00000022237	243.647	-2.77062	0.321885	-8.60746	7.46942e-18	4.2597e-16
ENSMUSG00000019122	528.52	3.37786	0.392571	8.60444	7.66887e-18	4.36214e-16
ENSMUSG00000024059	126.438	3.51674	0.408842	8.60172	7.85315e-18	4.45545e-16
ENSMUSG00000031714	1023.18	1.89406	0.220292	8.59795	8.11544e-18	4.59242e-16
ENSMUSG00000032036	175.054	6.17008	0.717758	8.59632	8.23153e-18	4.64617e-16
ENSMUSG00000019832	770.941	-1.47319	0.171794	-8.57532	9.88104e-18	5.56295e-16
ENSMUSG00000021186	4239.78	-2.38595	0.278304	-8.57319	1.00657e-17	5.65246e-16
ENSMUSG00000060568	473.298	2.5441	0.296866	8.56987	1.03605e-17	5.8032e-16
ENSMUSG00000027253	573.708	3.16723	0.369784	8.56508	1.08001e-17	6.01882e-16
ENSMUSG00000058589	54.4844	5.07689	0.592729	8.56529	1.07806e-17	6.01882e-16
ENSMUSG00000040428	362.883	3.56773	0.417019	8.55532	1.17538e-17	6.53374e-16
ENSMUSG00000038777	149.401	2.2943	0.268191	8.55473	1.18145e-17	6.55094e-16
ENSMUSG00000033227	102.273	6.33162	0.740665	8.54856	1.24632e-17	6.89325e-16
ENSMUSG00000087516	23.7106	4.45744	0.52165	8.54489	1.28658e-17	7.0981e-16
ENSMUSG00000033420	1173.91	2.19804	0.257348	8.54113	1.32918e-17	7.31482e-16
ENSMUSG00000031880	203.35	2.58973	0.303331	8.53763	1.36998e-17	7.52052e-16
ENSMUSG00000048234	1427.91	-1.99616	0.233871	-8.53531	1.39785e-17	7.65447e-16
ENSMUSG00000032419	168.623	3.12656	0.366362	8.53407	1.41287e-17	7.71748e-16
ENSMUSG00000034247	2591.19	-1.88609	0.221241	-8.52508	1.52704e-17	8.32049e-16
ENSMUSG00000097451	584.57	4.85936	0.57072	8.51444	1.674e-17	9.09873e-16
ENSMUSG00000030428	374.388	4.90063	0.575708	8.51235	1.70444e-17	9.24134e-16
ENSMUSG00000018381	210.19	1.76441	0.207338	8.50982	1.742e-17	9.42177e-16
ENSMUSG00000037386	60.5856	-4.17754	0.491165	-8.50538	1.81003e-17	9.76571e-16
ENSMUSG00000024381	1511.21	1.40457	0.165655	8.47888	2.27381e-17	1.2238e-15
ENSMUSG00000035158	3620.81	-3.15028	0.371598	-8.47767	2.29749e-17	1.23053e-15
ENSMUSG00000006273	8676.35	-2.54585	0.300294	-8.47787	2.2935e-17	1.23053e-15
ENSMUSG00000031398	330.9	2.59638	0.306536	8.47007	2.45236e-17	1.31028e-15
ENSMUSG00000045967	182.737	-5.86115	0.692264	-8.46665	2.5256e-17	1.34615e-15
ENSMUSG00000053040	3111.24	-4.18076	0.494087	-8.46158	2.63774e-17	1.40253e-15
ENSMUSG00000069662	7021.54	1.45965	0.172528	8.4604	2.66472e-17	1.41346e-15
ENSMUSG00000030450	4928.08	-6.05951	0.716537	-8.45666	2.75149e-17	1.45597e-15
ENSMUSG00000041268	3334.39	-3.0268	0.358168	-8.45081	2.893e-17	1.52718e-15
ENSMUSG00000029475	378.735	1.05274	0.124726	8.44039	3.16286e-17	1.66565e-15
ENSMUSG00000079057	1091.24	-2.48423	0.294403	-8.43821	3.22226e-17	1.69288e-15
ENSMUSG00000106574	588.998	-2.86496	0.339816	-8.43092	3.42944e-17	1.79744e-15
ENSMUSG00000041417	1245.47	2.04327	0.242455	8.4274	3.53424e-17	1.84796e-15
ENSMUSG00000032202	3007.44	-4.34722	0.515876	-8.42687	3.55041e-17	1.85202e-15
ENSMUSG00000050967	59.6108	-3.97252	0.471429	-8.42657	3.55955e-17	1.8524e-15
ENSMUSG00000015474	2330.73	-2.37072	0.281456	-8.42305	3.66798e-17	1.90432e-15
ENSMUSG00000059182	1196.88	-1.10573	0.131301	-8.42132	3.72256e-17	1.92811e-15
ENSMUSG00000024962	2672.82	-2.96209	0.352289	-8.40814	4.16573e-17	2.15259e-15
ENSMUSG00000026343	68.6969	4.0484	0.481561	8.40683	4.21235e-17	2.17158e-15
ENSMUSG00000020644	1722.98	-2.73957	0.325989	-8.40388	4.31971e-17	2.22173e-15
ENSMUSG00000038173	139.116	-3.31475	0.394761	-8.39685	4.58598e-17	2.35317e-15
ENSMUSG00000039706	504.85	1.8286	0.217995	8.38823	4.93528e-17	2.52652e-15
ENSMUSG00000051855	698.202	4.04186	0.481892	8.38748	4.96669e-17	2.5367e-15
ENSMUSG00000035473	337.057	-2.19611	0.262232	-8.37467	5.53808e-17	2.82199e-15
ENSMUSG00000066113	948.708	4.05973	0.484798	8.37407	5.56605e-17	2.82969e-15
ENSMUSG00000030104	2546.51	-1.24385	0.148605	-8.37021	5.7514e-17	2.91718e-15
ENSMUSG00000017929	2241.02	-1.86906	0.223463	-8.36406	6.05961e-17	3.06644e-15
ENSMUSG00000085295	63.9917	-4.19164	0.501475	-8.35861	6.34619e-17	3.2041e-15
ENSMUSG00000036304	437.603	-3.49548	0.418805	-8.34632	7.04221e-17	3.54737e-15
ENSMUSG00000061904	7881.75	-1.10367	0.13224	-8.34596	7.06356e-17	3.55e-15
ENSMUSG00000040490	33.9778	4.89132	0.586167	8.34459	7.14597e-17	3.58324e-15
ENSMUSG00000058297	410.754	5.09774	0.611646	8.33446	7.78534e-17	3.89497e-15
ENSMUSG00000111837	86.0315	-4.45696	0.534806	-8.33379	7.82946e-17	3.90816e-15
ENSMUSG00000026672	1694.94	-3.046	0.365975	-8.32296	8.57935e-17	4.27279e-15
ENSMUSG00000031283	269.065	6.08785	0.73214	8.31514	9.16414e-17	4.55373e-15
ENSMUSG00000031790	2969.41	4.32334	0.520247	8.31017	9.55616e-17	4.73783e-15
ENSMUSG00000063605	254.943	1.95843	0.235689	8.30937	9.62134e-17	4.75943e-15
ENSMUSG00000040867	215.525	3.50948	0.422382	8.30877	9.66958e-17	4.77257e-15
ENSMUSG00000072875	72.8819	4.18439	0.503968	8.30289	1.01605e-16	5.00364e-15
ENSMUSG00000029442	274.622	3.79192	0.457267	8.29256	1.1084e-16	5.44625e-15
ENSMUSG00000029484	1217.05	-2.36085	0.28472	-8.29181	1.11536e-16	5.46823e-15
ENSMUSG00000076439	38.487	9.0867	1.09729	8.28106	1.22079e-16	5.97182e-15
ENSMUSG00000066684	44.6882	3.78316	0.457176	8.27506	1.28393e-16	6.26675e-15
ENSMUSG00000041696	228.518	2.25373	0.272482	8.27112	1.32707e-16	6.46299e-15
ENSMUSG00000044667	98.1812	5.65054	0.683255	8.27003	1.3393e-16	6.50816e-15
ENSMUSG00000057706	215.562	3.7605	0.45495	8.26576	1.38813e-16	6.73058e-15
ENSMUSG00000040653	51.7613	5.75119	0.696065	8.26243	1.42733e-16	6.90548e-15
ENSMUSG00000087413	19.5194	4.79572	0.580773	8.25748	1.48779e-16	7.18215e-15
ENSMUSG00000070802	314.379	5.47453	0.663186	8.25489	1.52039e-16	7.3235e-15
ENSMUSG00000016763	128.068	5.51353	0.667959	8.2543	1.5279e-16	7.3436e-15
ENSMUSG00000020848	28.8704	3.57281	0.432874	8.25369	1.53578e-16	7.36537e-15
ENSMUSG00000040605	5859.51	-3.19977	0.387931	-8.2483	1.60666e-16	7.68857e-15
ENSMUSG00000032725	393.856	4.00021	0.485405	8.24097	1.70815e-16	8.15653e-15
ENSMUSG00000025964	2191.56	2.99336	0.363332	8.23864	1.74179e-16	8.26336e-15
ENSMUSG00000066682	87.6344	4.0002	0.48553	8.23884	1.73884e-16	8.26336e-15
ENSMUSG00000009185	2144.37	4.37548	0.531083	8.2388	1.73948e-16	8.26336e-15
ENSMUSG00000025020	669.887	9.20633	1.11762	8.23746	1.75902e-16	8.32717e-15
ENSMUSG00000023046	1185.4	4.70549	0.57169	8.23084	1.85907e-16	8.78189e-15
ENSMUSG00000022438	1958.75	-1.93961	0.235695	-8.22929	1.88327e-16	8.8772e-15
ENSMUSG00000022797	1776.84	-2.96043	0.359897	-8.22575	1.93969e-16	9.1236e-15
ENSMUSG00000019302	9543.53	-2.58288	0.314087	-8.22344	1.97742e-16	9.28125e-15
ENSMUSG00000020866	393.911	4.64509	0.564889	8.22302	1.98449e-16	9.2946e-15
ENSMUSG00000025701	88.1555	3.7811	0.459867	8.22215	1.99879e-16	9.34171e-15
ENSMUSG00000040373	875.481	10.5117	1.27869	8.22067	2.02372e-16	9.43815e-15
ENSMUSG00000053007	417.499	3.05621	0.372069	8.2141	2.13765e-16	9.94845e-15
ENSMUSG00000036353	77.3573	3.35626	0.408805	8.20994	2.21305e-16	1.02776e-14
ENSMUSG00000033361	260.173	3.04746	0.371385	8.20566	2.29323e-16	1.0608e-14
ENSMUSG00000045672	2119.05	4.17577	0.50889	8.20563	2.29383e-16	1.0608e-14
ENSMUSG00000016526	59.7247	-2.65015	0.323176	-8.20032	2.39757e-16	1.10645e-14
ENSMUSG00000037692	677.788	1.34814	0.164527	8.194	2.52675e-16	1.16363e-14
ENSMUSG00000017390	319.821	-4.56794	0.557605	-8.19208	2.5676e-16	1.17997e-14
ENSMUSG00000061175	2760.51	-1.94381	0.237486	-8.18494	2.72445e-16	1.24944e-14
ENSMUSG00000026726	122.109	-2.41378	0.294983	-8.18276	2.77423e-16	1.26963e-14
ENSMUSG00000026109	50.2311	4.9811	0.609155	8.17706	2.90857e-16	1.32835e-14
ENSMUSG00000031740	13394.1	2.15198	0.26323	8.17527	2.95205e-16	1.34374e-14
ENSMUSG00000014846	628.665	3.07117	0.37567	8.17517	2.95449e-16	1.34374e-14
ENSMUSG00000021395	1027.27	1.52321	0.186388	8.17225	3.02688e-16	1.37383e-14
ENSMUSG00000029436	1485.9	4.59561	0.562497	8.17001	3.08353e-16	1.39666e-14
ENSMUSG00000039683	446.75	-2.59337	0.317591	-8.16576	3.19413e-16	1.44379e-14
ENSMUSG00000038143	1131.44	-2.38764	0.292686	-8.15767	3.41541e-16	1.54064e-14
ENSMUSG00000021306	6536.73	-3.23144	0.396229	-8.15549	3.47758e-16	1.56548e-14
ENSMUSG00000086233	151.458	4.81008	0.589965	8.15316	3.54544e-16	1.59277e-14
ENSMUSG00000023809	737.514	-2.38259	0.292452	-8.14693	3.73265e-16	1.67346e-14
ENSMUSG00000108015	80.1874	-5.3149	0.652454	-8.14602	3.76085e-16	1.68268e-14
ENSMUSG00000052459	4339.42	-2.05655	0.252526	-8.14392	3.82682e-16	1.70872e-14
ENSMUSG00000020674	1656	2.02672	0.248927	8.14182	3.89366e-16	1.73504e-14
ENSMUSG00000035580	32.4437	6.86819	0.84406	8.13709	4.04906e-16	1.80064e-14
ENSMUSG00000025427	52.3839	4.06417	0.500954	8.11287	4.94399e-16	2.19419e-14
ENSMUSG00000054618	44.0005	-4.79076	0.59063	-8.11127	5.0093e-16	2.21871e-14
ENSMUSG00000083646	132.295	-5.08529	0.62712	-8.10896	5.10539e-16	2.25673e-14
ENSMUSG00000038587	2973.79	3.03341	0.374202	8.10634	5.21663e-16	2.30128e-14
ENSMUSG00000045980	1468.67	-1.96102	0.241968	-8.10448	5.29718e-16	2.33214e-14
ENSMUSG00000115317	65.0693	2.74197	0.338436	8.10188	5.41142e-16	2.37768e-14
ENSMUSG00000051790	2375.69	2.00406	0.247424	8.09968	5.51023e-16	2.41627e-14
ENSMUSG00000036377	287.153	4.19404	0.518001	8.09659	5.65216e-16	2.47358e-14
ENSMUSG00000029563	127.207	-3.60587	0.445686	-8.09059	5.93758e-16	2.59333e-14
ENSMUSG00000074305	1929.23	1.81115	0.223924	8.08826	6.05234e-16	2.63822e-14
ENSMUSG00000044122	29.5482	4.44114	0.549268	8.08555	6.18828e-16	2.69214e-14
ENSMUSG00000097493	160.66	-2.67327	0.330646	-8.08498	6.21735e-16	2.69946e-14
ENSMUSG00000031673	1220.45	3.28134	0.405898	8.08415	6.25992e-16	2.71259e-14
ENSMUSG00000062995	248.454	-2.05758	0.254563	-8.08279	6.33013e-16	2.73763e-14
ENSMUSG00000046532	158.076	3.23253	0.400776	8.06567	7.28328e-16	3.14366e-14
ENSMUSG00000002900	3179.96	3.18055	0.394395	8.06437	7.36156e-16	3.17123e-14
ENSMUSG00000014444	5683.63	-1.57979	0.195951	-8.06215	7.49615e-16	3.22291e-14
ENSMUSG00000033763	4699.82	2.49799	0.309895	8.06077	7.58167e-16	3.25332e-14
ENSMUSG00000024787	912.51	-1.67587	0.207977	-8.058	7.75544e-16	3.32141e-14
ENSMUSG00000027368	502.031	-3.45997	0.429725	-8.05159	8.17261e-16	3.49327e-14
ENSMUSG00000053930	36.4638	6.33365	0.786736	8.05055	8.24253e-16	3.51633e-14
ENSMUSG00000017344	336.005	2.659	0.330325	8.04966	8.30244e-16	3.53504e-14
ENSMUSG00000021390	259.206	5.59444	0.695178	8.0475	8.45039e-16	3.59109e-14
ENSMUSG00000026676	75.7083	3.425	0.425637	8.04676	8.50158e-16	3.60588e-14
ENSMUSG00000021567	3437.53	2.81432	0.349781	8.04595	8.55822e-16	3.62293e-14
ENSMUSG00000036620	6905.01	-2.49658	0.310316	-8.04528	8.60493e-16	3.63571e-14
ENSMUSG00000042631	152.987	10.6646	1.32566	8.04474	8.64301e-16	3.6448e-14
ENSMUSG00000042109	59.09	2.90971	0.361814	8.042	8.83815e-16	3.71997e-14
ENSMUSG00000026281	439.407	1.07102	0.133231	8.03883	9.06981e-16	3.81019e-14
ENSMUSG00000029462	1496.19	-0.918053	0.114227	-8.03712	9.19747e-16	3.85645e-14
ENSMUSG00000109761	34.9656	8.11493	1.01011	8.03374	9.45481e-16	3.95682e-14
ENSMUSG00000029053	310.659	-3.46268	0.431066	-8.03281	9.52619e-16	3.97913e-14
ENSMUSG00000017493	12535.1	3.05964	0.381462	8.02082	1.05039e-15	4.37921e-14
ENSMUSG00000062661	196.148	2.58519	0.322381	8.01905	1.06563e-15	4.43434e-14
ENSMUSG00000090084	1029.41	4.98685	0.622211	8.01473	1.10375e-15	4.58432e-14
ENSMUSG00000029695	244.23	-3.63717	0.453858	-8.01388	1.11145e-15	4.60758e-14
ENSMUSG00000043099	627.74	2.71096	0.33856	8.00733	1.17226e-15	4.85055e-14
ENSMUSG00000039621	2574.52	2.38576	0.297996	8.00603	1.18469e-15	4.8928e-14
ENSMUSG00000025375	1543.47	2.61918	0.327794	7.99032	1.34594e-15	5.54835e-14
ENSMUSG00000040310	249.769	5.31257	0.665357	7.98455	1.41035e-15	5.80301e-14
ENSMUSG00000017007	36.1227	6.76893	0.847837	7.98376	1.41946e-15	5.82122e-14
ENSMUSG00000021771	3755.69	-1.39726	0.175019	-7.98347	1.42271e-15	5.82122e-14
ENSMUSG00000023909	319.887	1.9101	0.239255	7.98354	1.42197e-15	5.82122e-14
ENSMUSG00000042804	1295.08	2.9781	0.373077	7.98252	1.43373e-15	5.8554e-14
ENSMUSG00000035891	2919.64	-1.74266	0.218376	-7.98009	1.46227e-15	5.96092e-14
ENSMUSG00000069939	1338.97	-2.84006	0.355976	-7.97824	1.48431e-15	6.03956e-14
ENSMUSG00000033847	60.694	4.90029	0.614302	7.97701	1.49923e-15	6.08905e-14
ENSMUSG00000038463	1748.38	2.82277	0.354242	7.96846	1.60665e-15	6.51331e-14
ENSMUSG00000004098	4609.5	2.157	0.270838	7.96418	1.66324e-15	6.73033e-14
ENSMUSG00000096617	1333.87	-2.85706	0.358915	-7.96026	1.71678e-15	6.9342e-14
ENSMUSG00000022594	291.366	2.99096	0.37576	7.95975	1.72393e-15	6.95036e-14
ENSMUSG00000024121	18446.5	-2.85753	0.359018	-7.9593	1.73013e-15	6.96259e-14
ENSMUSG00000046675	415.344	-1.74466	0.219299	-7.95563	1.78225e-15	7.15923e-14
ENSMUSG00000080242	3376.47	-2.98718	0.375563	-7.95387	1.8078e-15	7.24865e-14
ENSMUSG00000047250	213.381	2.77505	0.349006	7.95128	1.84599e-15	7.38833e-14
ENSMUSG00000021288	4117.28	-0.855147	0.107572	-7.94955	1.87193e-15	7.47855e-14
ENSMUSG00000074364	2622.62	1.81316	0.228171	7.94653	1.91814e-15	7.64927e-14
ENSMUSG00000025856	2423.04	2.78105	0.350046	7.9448	1.94507e-15	7.72867e-14
ENSMUSG00000060803	14371.6	-3.01603	0.379617	-7.94494	1.94282e-15	7.72867e-14
ENSMUSG00000062991	467.984	-4.3343	0.545635	-7.94359	1.96407e-15	7.79012e-14
ENSMUSG00000013663	2713.6	1.59147	0.200374	7.9425	1.98147e-15	7.84496e-14
ENSMUSG00000045875	252.636	-4.52409	0.569855	-7.93901	2.03809e-15	8.05467e-14
ENSMUSG00000025656	354.125	3.50755	0.441945	7.93661	2.07785e-15	8.19707e-14
ENSMUSG00000045930	753.234	1.88094	0.237094	7.93332	2.13361e-15	8.402e-14
ENSMUSG00000060477	616.33	-1.68389	0.212338	-7.93024	2.18721e-15	8.59767e-14
ENSMUSG00000028982	150.964	-2.39649	0.302491	-7.92253	2.32735e-15	9.13226e-14
ENSMUSG00000005958	356.921	2.85509	0.360391	7.92219	2.3337e-15	9.14086e-14
ENSMUSG00000020388	2555.3	2.83639	0.358579	7.91006	2.57264e-15	1.00589e-13
ENSMUSG00000000739	62.8691	4.59089	0.580857	7.90366	2.70827e-15	1.05704e-13
ENSMUSG00000073940	495.688	-3.83995	0.485935	-7.90218	2.74065e-15	1.06779e-13
ENSMUSG00000033530	888.784	-1.1329	0.143404	-7.90005	2.78802e-15	1.08432e-13
ENSMUSG00000069601	493.175	4.42946	0.561127	7.89386	2.9297e-15	1.13742e-13
ENSMUSG00000044080	8245.98	-3.99468	0.506227	-7.89109	2.99565e-15	1.15912e-13
ENSMUSG00000053441	22.3904	7.46919	0.946538	7.89107	2.99614e-15	1.15912e-13
ENSMUSG00000032940	30.607	-4.73995	0.600758	-7.88995	3.02313e-15	1.16751e-13
ENSMUSG00000031485	1721.76	-1.53375	0.194418	-7.88895	3.04741e-15	1.17483e-13
ENSMUSG00000097148	412.101	-2.61304	0.331289	-7.8875	3.08301e-15	1.18648e-13
ENSMUSG00000035407	4412.41	5.17518	0.656162	7.88705	3.09411e-15	1.18867e-13
ENSMUSG00000039774	218.099	-2.13418	0.270681	-7.8845	3.15799e-15	1.2111e-13
ENSMUSG00000037161	75.9011	-4.88057	0.619105	-7.88327	3.18923e-15	1.22095e-13
ENSMUSG00000005672	2209.16	-2.87537	0.364901	-7.87987	3.27715e-15	1.25243e-13
ENSMUSG00000063524	10396.1	-2.59365	0.329457	-7.87249	3.47657e-15	1.3259e-13
ENSMUSG00000047146	91.7029	3.75675	0.47721	7.87231	3.48145e-15	1.3259e-13
ENSMUSG00000022665	1492.64	3.25592	0.41376	7.86909	3.57224e-15	1.35813e-13
ENSMUSG00000028339	7732.75	2.95194	0.375292	7.86571	3.67023e-15	1.39298e-13
ENSMUSG00000039105	4948.1	-1.89828	0.241353	-7.86515	3.68661e-15	1.39679e-13
ENSMUSG00000020262	685.292	1.38503	0.17613	7.86371	3.72921e-15	1.4105e-13
ENSMUSG00000019990	696.244	2.5146	0.319999	7.85814	3.89865e-15	1.47019e-13
ENSMUSG00000091264	359.478	1.27321	0.162026	7.85809	3.90037e-15	1.47019e-13
ENSMUSG00000027848	2731.42	3.54261	0.4509	7.85675	3.94227e-15	1.48344e-13
ENSMUSG00000068566	11545.3	-1.80278	0.229473	-7.85618	3.96038e-15	1.48771e-13
ENSMUSG00000025194	1018.48	-8.278	1.05387	-7.85487	4.00195e-15	1.50077e-13
ENSMUSG00000036636	3080.17	-1.825	0.232444	-7.85135	4.11583e-15	1.54085e-13
ENSMUSG00000081723	211.692	-2.64838	0.337401	-7.84936	4.18154e-15	1.56279e-13
ENSMUSG00000005338	791.881	4.99387	0.636394	7.84713	4.25663e-15	1.58816e-13
ENSMUSG00000032946	676.247	3.62987	0.462945	7.84082	4.47614e-15	1.66723e-13
ENSMUSG00000007038	1734.74	-1.70695	0.217789	-7.83765	4.59062e-15	1.70698e-13
ENSMUSG00000032440	6324.07	1.56756	0.200069	7.8351	4.68463e-15	1.739e-13
ENSMUSG00000049526	78.3499	-2.1603	0.275743	-7.83447	4.70823e-15	1.74482e-13
ENSMUSG00000036006	164.23	3.24529	0.414302	7.83315	4.75802e-15	1.75797e-13
ENSMUSG00000085936	31.9651	5.27328	0.673204	7.8331	4.75969e-15	1.75797e-13
ENSMUSG00000085586	105.944	-2.21398	0.283178	-7.81833	5.35279e-15	1.97372e-13
ENSMUSG00000033174	31591.7	-3.68764	0.471991	-7.81295	5.58658e-15	2.05648e-13
ENSMUSG00000046805	18486.8	-2.82425	0.361606	-7.81028	5.70605e-15	2.09695e-13
ENSMUSG00000043029	25.0694	5.01883	0.642644	7.80965	5.73454e-15	2.10391e-13
ENSMUSG00000022358	2710.59	-3.2075	0.411	-7.80414	5.9907e-15	2.19423e-13
ENSMUSG00000094708	2410.69	-2.77714	0.355926	-7.80258	6.06543e-15	2.21791e-13
ENSMUSG00000029765	455.668	3.48242	0.446721	7.79552	6.41457e-15	2.34169e-13
ENSMUSG00000030074	453.078	3.6546	0.468958	7.79302	6.54259e-15	2.38447e-13
ENSMUSG00000000628	1023.24	-2.68808	0.345071	-7.78992	6.7054e-15	2.43574e-13
ENSMUSG00000030862	2024.89	4.41901	0.567269	7.78998	6.70213e-15	2.43574e-13
ENSMUSG00000028524	589.757	-3.91046	0.502495	-7.78209	7.13356e-15	2.58275e-13
ENSMUSG00000010830	470.572	2.32147	0.298305	7.7822	7.12724e-15	2.58275e-13
ENSMUSG00000026259	28.8333	4.88079	0.627321	7.78038	7.23093e-15	2.60998e-13
ENSMUSG00000023033	1990.78	-3.37993	0.434419	-7.78035	7.2325e-15	2.60998e-13
ENSMUSG00000083679	275.445	-2.512	0.322945	-7.77841	7.34408e-15	2.64591e-13
ENSMUSG00000040488	4364.65	3.06873	0.394564	7.77753	7.39549e-15	2.66008e-13
ENSMUSG00000040548	1769.41	-1.83142	0.235544	-7.77526	7.5293e-15	2.70379e-13
ENSMUSG00000053080	684.869	2.18321	0.280845	7.77369	7.62314e-15	2.73303e-13
ENSMUSG00000006344	253.693	3.83601	0.493775	7.76874	7.92696e-15	2.83733e-13
ENSMUSG00000024065	898.997	-2.72235	0.350834	-7.75964	8.51714e-15	3.04363e-13
ENSMUSG00000040387	33.1762	-4.38234	0.565164	-7.75411	8.8967e-15	3.17412e-13
ENSMUSG00000037049	5340.31	-2.57071	0.331598	-7.7525	9.00981e-15	3.20927e-13
ENSMUSG00000048388	88.7321	2.78229	0.359129	7.74733	9.38476e-15	3.33743e-13
ENSMUSG00000025189	94.4337	-4.89458	0.632546	-7.7379	1.01072e-14	3.58856e-13
ENSMUSG00000051166	150.781	-3.57154	0.461794	-7.73406	1.04174e-14	3.69272e-13
ENSMUSG00000021215	411.586	2.53412	0.327677	7.73358	1.0456e-14	3.70045e-13
ENSMUSG00000032412	5718.11	-1.70844	0.221027	-7.72954	1.0794e-14	3.81393e-13
ENSMUSG00000022180	2120.81	-2.26403	0.293211	-7.7215	1.14972e-14	4.05591e-13
ENSMUSG00000034312	2753.73	-1.2756	0.165243	-7.71954	1.16754e-14	4.11216e-13
ENSMUSG00000067879	117.651	6.73809	0.872902	7.71918	1.17079e-14	4.11703e-13
ENSMUSG00000025150	724.676	4.42667	0.573887	7.71349	1.22423e-14	4.2981e-13
ENSMUSG00000108934	81.4892	-5.569	0.722203	-7.71113	1.24708e-14	4.37133e-13
ENSMUSG00000037994	152.449	-3.95101	0.512453	-7.70999	1.2583e-14	4.40365e-13
ENSMUSG00000097823	90.5711	3.09794	0.401983	7.70663	1.29179e-14	4.51367e-13
ENSMUSG00000117575	143.534	-3.15211	0.409225	-7.70264	1.33279e-14	4.64955e-13
ENSMUSG00000025140	183.937	2.99535	0.389665	7.68697	1.50663e-14	5.24499e-13
ENSMUSG00000025083	1529.07	1.88544	0.245282	7.68683	1.50823e-14	5.24499e-13
ENSMUSG00000042826	146.69	3.09996	0.403393	7.68471	1.53339e-14	5.32407e-13
ENSMUSG00000049719	122.344	-5.92754	0.772141	-7.67676	1.63161e-14	5.65617e-13
ENSMUSG00000063919	116.438	-4.6079	0.600365	-7.67517	1.65206e-14	5.71804e-13
ENSMUSG00000078307	89.7792	8.02053	1.04727	7.65854	1.88056e-14	6.49872e-13
ENSMUSG00000001891	5458.83	-2.39597	0.313066	-7.65324	1.95973e-14	6.7617e-13
ENSMUSG00000022548	50994.2	5.45116	0.712287	7.65304	1.96282e-14	6.76174e-13
ENSMUSG00000042700	2606.96	2.80953	0.367124	7.65279	1.96658e-14	6.7641e-13
ENSMUSG00000019899	2815.9	3.8994	0.509946	7.64669	2.06217e-14	7.08182e-13
ENSMUSG00000032641	420.701	-2.30986	0.302431	-7.63762	2.21279e-14	7.58725e-13
ENSMUSG00000078967	1825.07	-2.65407	0.347684	-7.63358	2.2833e-14	7.81684e-13
ENSMUSG00000036403	1860.71	-3.58198	0.469579	-7.62807	2.38293e-14	8.14526e-13
ENSMUSG00000057666	6099.57	-2.67851	0.351261	-7.62539	2.433e-14	8.30352e-13
ENSMUSG00000021990	653.995	2.5905	0.339985	7.61947	2.54722e-14	8.67985e-13
ENSMUSG00000031444	189.514	-3.02999	0.397722	-7.61837	2.56901e-14	8.7406e-13
ENSMUSG00000060429	741.048	2.53522	0.332828	7.6172	2.59228e-14	8.80616e-13
ENSMUSG00000045917	1564.57	-2.32028	0.304636	-7.61659	2.60471e-14	8.83474e-13
ENSMUSG00000038388	313.29	-2.08933	0.274451	-7.61276	2.68301e-14	9.08632e-13
ENSMUSG00000042997	968.964	-1.16435	0.152956	-7.61228	2.69299e-14	9.10611e-13
ENSMUSG00000076431	1311.19	3.47581	0.456654	7.61148	2.70984e-14	9.14903e-13
ENSMUSG00000068699	916.752	3.1616	0.415619	7.60696	2.80617e-14	9.45974e-13
ENSMUSG00000055862	244.008	2.12124	0.279152	7.59886	2.98755e-14	1.00558e-12
ENSMUSG00000020377	81.8782	3.0269	0.398522	7.5953	3.07078e-14	1.03202e-12
ENSMUSG00000042254	1375.06	3.87864	0.510851	7.59251	3.13778e-14	1.05293e-12
ENSMUSG00000027750	26470.5	4.89158	0.64484	7.58573	3.30633e-14	1.10765e-12
ENSMUSG00000051232	375.704	-1.21352	0.159978	-7.58554	3.31093e-14	1.10765e-12
ENSMUSG00000086587	58.6366	-3.63242	0.479005	-7.58325	3.37005e-14	1.12572e-12
ENSMUSG00000021217	355.718	2.86071	0.37733	7.58146	3.41694e-14	1.13965e-12
ENSMUSG00000086843	85.7821	8.99597	1.18748	7.57569	3.57237e-14	1.18969e-12
ENSMUSG00000026107	422.979	-1.86911	0.246844	-7.57203	3.67434e-14	1.2218e-12
ENSMUSG00000047798	1186.51	-2.77088	0.366042	-7.56984	3.73695e-14	1.24075e-12
ENSMUSG00000032841	323.136	-2.38677	0.315371	-7.56814	3.78616e-14	1.25519e-12
ENSMUSG00000054942	463.335	-1.94993	0.257674	-7.56742	3.80716e-14	1.26026e-12
ENSMUSG00000110469	1834.69	-2.73823	0.361928	-7.56568	3.85849e-14	1.27533e-12
ENSMUSG00000028373	215.894	4.34796	0.574882	7.56322	3.93212e-14	1.29678e-12
ENSMUSG00000041592	80.3814	5.03313	0.665484	7.56312	3.93518e-14	1.29678e-12
ENSMUSG00000018417	1382.82	2.27055	0.300386	7.55878	4.06875e-14	1.3388e-12
ENSMUSG00000056529	2123.25	-2.42702	0.321191	-7.55633	4.14614e-14	1.36222e-12
ENSMUSG00000095407	80.4241	5.1545	0.682203	7.55568	4.16687e-14	1.36699e-12
ENSMUSG00000003418	292.585	-4.42828	0.586114	-7.55531	4.17857e-14	1.36879e-12
ENSMUSG00000036718	833.464	2.66688	0.353091	7.55295	4.25494e-14	1.39174e-12
ENSMUSG00000024998	408.806	3.49317	0.462913	7.54607	4.486e-14	1.46514e-12
ENSMUSG00000035275	221.755	-2.40615	0.318898	-7.54521	4.51562e-14	1.47263e-12
ENSMUSG00000020422	8538.42	2.1942	0.291166	7.53589	4.85003e-14	1.57934e-12
ENSMUSG00000022441	186.052	-5.48068	0.727574	-7.53281	4.96598e-14	1.61471e-12
ENSMUSG00000028803	4103.55	-3.75139	0.498077	-7.53174	5.00705e-14	1.62567e-12
ENSMUSG00000033777	1195.84	-1.99712	0.265283	-7.52824	5.14271e-14	1.66725e-12
ENSMUSG00000021614	3667.16	4.76866	0.633661	7.52558	5.24876e-14	1.69913e-12
ENSMUSG00000027397	1626.11	-1.4876	0.197696	-7.52468	5.28482e-14	1.70829e-12
ENSMUSG00000066877	535.058	1.72603	0.229467	7.52193	5.39742e-14	1.74213e-12
ENSMUSG00000034707	12786.9	-1.80485	0.240001	-7.52017	5.47042e-14	1.76311e-12
ENSMUSG00000040841	479.494	1.80057	0.239548	7.51653	5.62478e-14	1.81021e-12
ENSMUSG00000027386	561.037	3.16936	0.421797	7.51394	5.73752e-14	1.8438e-12
ENSMUSG00000027784	247.093	-2.88752	0.384338	-7.51298	5.77967e-14	1.85463e-12
ENSMUSG00000105954	49.2677	-6.11868	0.814782	-7.50959	5.93142e-14	1.90056e-12
ENSMUSG00000037892	196.361	2.45336	0.326837	7.50637	6.07888e-14	1.94498e-12
ENSMUSG00000035200	48.522	-8.14403	1.08544	-7.50301	6.23691e-14	1.99264e-12
ENSMUSG00000095937	2431.66	-2.72637	0.363585	-7.49858	6.45117e-14	2.05811e-12
ENSMUSG00000029019	369.765	-6.15997	0.821693	-7.49668	6.54554e-14	2.08519e-12
ENSMUSG00000007107	16.4069	4.53	0.604509	7.49368	6.69675e-14	2.13028e-12
ENSMUSG00000111394	1338.05	-2.38543	0.318343	-7.49328	6.71744e-14	2.13378e-12
ENSMUSG00000015134	826.241	3.32724	0.44418	7.49074	6.84862e-14	2.17231e-12
ENSMUSG00000059456	1413.79	-2.63026	0.351148	-7.49046	6.86326e-14	2.17383e-12
ENSMUSG00000090639	67.3806	-23.7275	3.16827	-7.48909	6.9355e-14	2.19355e-12
ENSMUSG00000040998	2760.84	-4.50694	0.602041	-7.48609	7.09547e-14	2.24093e-12
ENSMUSG00000030559	2329.53	-4.41101	0.589271	-7.48552	7.1262e-14	2.24741e-12
ENSMUSG00000021792	891.63	-2.12309	0.283678	-7.48416	7.20081e-14	2.26769e-12
ENSMUSG00000001911	1208.42	2.46672	0.329665	7.4825	7.292e-14	2.29313e-12
ENSMUSG00000029373	129.028	3.51558	0.470114	7.47816	7.53714e-14	2.36683e-12
ENSMUSG00000026478	6196.1	2.2428	0.30008	7.47401	7.77887e-14	2.43926e-12
ENSMUSG00000025357	669.524	2.26763	0.303451	7.47281	7.85023e-14	2.45814e-12
ENSMUSG00000019823	1946.46	-1.70328	0.227961	-7.47178	7.91159e-14	2.47383e-12
ENSMUSG00000029617	903.248	-0.910838	0.121994	-7.46623	8.25278e-14	2.57686e-12
ENSMUSG00000053581	1382.62	-1.75704	0.235398	-7.46411	8.38631e-14	2.61484e-12
ENSMUSG00000021411	324.07	2.83824	0.380341	7.46237	8.49829e-14	2.64601e-12
ENSMUSG00000028971	241.357	-4.02697	0.5397	-7.4615	8.55441e-14	2.65972e-12
ENSMUSG00000074676	321.209	3.56023	0.477233	7.46015	8.64222e-14	2.68323e-12
ENSMUSG00000022270	752.714	-1.8733	0.251126	-7.45958	8.67973e-14	2.69108e-12
ENSMUSG00000004891	2489.16	4.15408	0.557141	7.45606	8.91508e-14	2.76016e-12
ENSMUSG00000054003	87.4077	-3.49972	0.469396	-7.4558	8.93273e-14	2.76174e-12
ENSMUSG00000074115	44.8867	7.6554	1.02683	7.45535	8.96271e-14	2.76713e-12
ENSMUSG00000056553	37.9164	-5.2394	0.702907	-7.45391	9.06141e-14	2.79368e-12
ENSMUSG00000022475	1523.77	1.68059	0.225476	7.45354	9.08704e-14	2.79766e-12
ENSMUSG00000075478	23.7278	7.96943	1.06954	7.45125	9.24632e-14	2.84273e-12
ENSMUSG00000058756	1329.16	1.80994	0.243056	7.44662	9.57621e-14	2.94004e-12
ENSMUSG00000009828	693.921	1.28914	0.17321	7.44262	9.8705e-14	3.02617e-12
ENSMUSG00000052512	2273.72	-2.27386	0.305569	-7.4414	9.96205e-14	3.04999e-12
ENSMUSG00000034341	4767.74	-1.77453	0.238494	-7.44057	1.00255e-13	3.06516e-12
ENSMUSG00000025268	1779.9	1.24854	0.167922	7.43526	1.04363e-13	3.18633e-12
ENSMUSG00000005514	2862.15	-1.41025	0.189794	-7.43044	1.0824e-13	3.30011e-12
ENSMUSG00000023913	2594.08	-2.79788	0.376836	-7.42466	1.13071e-13	3.44264e-12
ENSMUSG00000025059	260.146	-1.91713	0.258352	-7.42059	1.16601e-13	3.54521e-12
ENSMUSG00000048480	130.761	-5.82844	0.785965	-7.41564	1.21037e-13	3.67502e-12
ENSMUSG00000031503	20405.4	1.85617	0.250748	7.40253	1.33619e-13	4.05145e-12
ENSMUSG00000031633	5603.43	-0.970879	0.131165	-7.40199	1.34158e-13	4.0622e-12
ENSMUSG00000047330	121.599	2.85952	0.386357	7.40123	1.34929e-13	4.07994e-12
ENSMUSG00000032589	216.929	-2.16557	0.292863	-7.3945	1.41938e-13	4.286e-12
ENSMUSG00000052727	1588.31	2.48073	0.335838	7.38668	1.50538e-13	4.53943e-12
ENSMUSG00000045498	27.4677	2.80464	0.379816	7.38422	1.53353e-13	4.61801e-12
ENSMUSG00000025887	357.863	2.5956	0.351521	7.38391	1.53707e-13	4.62234e-12
ENSMUSG00000038256	455.665	1.86467	0.252718	7.37845	1.60138e-13	4.80917e-12
ENSMUSG00000027199	1044.06	2.42599	0.328858	7.37703	1.61862e-13	4.85431e-12
ENSMUSG00000036826	21.4722	7.40863	1.00491	7.37242	1.67564e-13	5.01849e-12
ENSMUSG00000043259	157.324	2.51257	0.340841	7.37169	1.68484e-13	5.03919e-12
ENSMUSG00000013846	4877.86	-2.00029	0.271365	-7.37119	1.69109e-13	5.05101e-12
ENSMUSG00000031075	262.768	1.70207	0.230993	7.36847	1.72603e-13	5.14838e-12
ENSMUSG00000009633	218.323	2.07949	0.282338	7.36525	1.7682e-13	5.26703e-12
ENSMUSG00000005087	8131.76	-2.3898	0.324557	-7.36326	1.79466e-13	5.33864e-12
ENSMUSG00000028445	2593.27	-3.30078	0.44847	-7.3601	1.83772e-13	5.45934e-12
ENSMUSG00000033849	183.22	4.5177	0.614248	7.35485	1.91138e-13	5.67053e-12
ENSMUSG00000079293	1831.43	-3.60614	0.490509	-7.35183	1.95515e-13	5.79257e-12
ENSMUSG00000052229	1016.6	8.55311	1.16376	7.34955	1.9887e-13	5.88404e-12
ENSMUSG00000026121	2130.74	2.44277	0.332586	7.34479	2.06084e-13	6.08929e-12
ENSMUSG00000032271	130.062	2.92187	0.397827	7.34458	2.0641e-13	6.09077e-12
ENSMUSG00000082424	523.712	-2.61512	0.356094	-7.3439	2.0746e-13	6.11355e-12
ENSMUSG00000074039	34.776	3.06648	0.417636	7.34248	2.09666e-13	6.1703e-12
ENSMUSG00000049036	62.665	3.44796	0.469644	7.34164	2.10985e-13	6.20083e-12
ENSMUSG00000050199	305.197	1.66221	0.22642	7.34129	2.11541e-13	6.20886e-12
ENSMUSG00000032092	61.6274	4.83941	0.659461	7.33843	2.16121e-13	6.33484e-12
ENSMUSG00000068373	34.0691	3.91008	0.532887	7.33754	2.17557e-13	6.36846e-12
ENSMUSG00000044468	1138.26	2.21024	0.301282	7.33611	2.19895e-13	6.42835e-12
ENSMUSG00000031538	3469.6	-1.76354	0.240436	-7.33476	2.22124e-13	6.48491e-12
ENSMUSG00000047787	31.366	4.08158	0.556541	7.33384	2.23656e-13	6.52098e-12
ENSMUSG00000018500	66.7065	3.22886	0.440611	7.32816	2.33343e-13	6.79441e-12
ENSMUSG00000028082	1350.13	2.19637	0.299778	7.32664	2.35992e-13	6.86247e-12
ENSMUSG00000041482	560.537	2.68673	0.367055	7.3197	2.48535e-13	7.21767e-12
ENSMUSG00000078592	110.924	-2.65364	0.362585	-7.31868	2.5042e-13	7.25329e-12
ENSMUSG00000049721	113.696	4.6165	0.630773	7.3188	2.50195e-13	7.25329e-12
ENSMUSG00000004415	280.341	9.80585	1.33989	7.31841	2.50935e-13	7.25863e-12
ENSMUSG00000019539	3039.13	2.51339	0.343545	7.31604	2.55398e-13	7.37804e-12
ENSMUSG00000023452	1762.8	-0.900191	0.123129	-7.31095	2.65253e-13	7.65272e-12
ENSMUSG00000020097	6567.8	-1.53229	0.209633	-7.30941	2.68324e-13	7.73118e-12
ENSMUSG00000056498	1127.97	-2.76678	0.378565	-7.30859	2.69954e-13	7.76798e-12
ENSMUSG00000021461	258.725	1.6119	0.220754	7.30182	2.83893e-13	8.15841e-12
ENSMUSG00000004626	1393.41	-2.50593	0.343203	-7.30161	2.84349e-13	8.16087e-12
ENSMUSG00000031554	15.9424	4.61734	0.6325	7.30014	2.87467e-13	8.23959e-12
ENSMUSG00000109814	157.134	-5.44587	0.746022	-7.29988	2.88023e-13	8.24479e-12
ENSMUSG00000095042	1362.15	-2.72707	0.37367	-7.29807	2.91933e-13	8.34588e-12
ENSMUSG00000072572	521.183	-4.7416	0.649815	-7.29684	2.94611e-13	8.4115e-12
ENSMUSG00000039716	716.468	-4.65882	0.638647	-7.29482	2.99063e-13	8.52755e-12
ENSMUSG00000032268	90.5537	4.22375	0.579288	7.29127	3.07045e-13	8.74382e-12
ENSMUSG00000022494	129.78	-5.42215	0.74378	-7.29	3.09959e-13	8.8154e-12
ENSMUSG00000020937	230.788	2.43993	0.335206	7.27888	3.366e-13	9.56073e-12
ENSMUSG00000022186	5672.57	-2.25073	0.309394	-7.27465	3.47319e-13	9.8525e-12
ENSMUSG00000100706	25.4195	7.23105	0.994223	7.27306	3.51422e-13	9.95606e-12
ENSMUSG00000019558	4307.96	-2.31528	0.318399	-7.27164	3.55148e-13	1.00487e-11
ENSMUSG00000025044	944.81	-2.09508	0.288207	-7.26934	3.61236e-13	1.02078e-11
ENSMUSG00000045362	363.648	-2.44661	0.336629	-7.26796	3.64951e-13	1.02992e-11
ENSMUSG00000087397	48.1603	-4.1141	0.566072	-7.26779	3.65407e-13	1.02992e-11
ENSMUSG00000036523	264.273	4.44442	0.611634	7.26647	3.69012e-13	1.03743e-11
ENSMUSG00000045094	1148.5	-3.31026	0.455552	-7.26648	3.68976e-13	1.03743e-11
ENSMUSG00000035969	2119.54	-1.32692	0.182841	-7.25721	3.95169e-13	1.10955e-11
ENSMUSG00000022330	79.3351	4.92039	0.678139	7.25573	3.99505e-13	1.12029e-11
ENSMUSG00000048078	1386.55	-4.5907	0.633068	-7.25151	4.1216e-13	1.15431e-11
ENSMUSG00000061535	92.8894	2.97223	0.410018	7.24902	4.19807e-13	1.17423e-11
ENSMUSG00000035311	1170.53	-1.33812	0.184605	-7.24853	4.2132e-13	1.17697e-11
ENSMUSG00000024228	134.27	-2.42668	0.334904	-7.2459	4.29563e-13	1.19848e-11
ENSMUSG00000068696	21.8276	4.5931	0.633906	7.24571	4.30192e-13	1.19871e-11
ENSMUSG00000030806	79.7173	2.6177	0.361617	7.23886	4.52473e-13	1.2592e-11
ENSMUSG00000059040	10226.9	-2.62934	0.363345	-7.23648	4.60466e-13	1.27983e-11
ENSMUSG00000031216	1065.13	1.29827	0.179661	7.22625	4.96526e-13	1.37831e-11
ENSMUSG00000039384	255.669	-2.19489	0.303813	-7.22448	5.03018e-13	1.39458e-11
ENSMUSG00000031438	765.397	-3.41163	0.47249	-7.22053	5.17836e-13	1.43385e-11
ENSMUSG00000053358	60.2836	-2.60814	0.361263	-7.21952	5.21708e-13	1.44276e-11
ENSMUSG00000055430	139.996	-4.75035	0.658272	-7.21639	5.33841e-13	1.47446e-11
ENSMUSG00000109901	1058.25	-0.963306	0.133566	-7.2122	5.50545e-13	1.51869e-11
ENSMUSG00000070490	103.844	-2.67529	0.371033	-7.21038	5.57977e-13	1.53726e-11
ENSMUSG00000020400	1881.47	-1.63066	0.226184	-7.20946	5.61751e-13	1.54573e-11
ENSMUSG00000029675	1310.02	2.62947	0.364848	7.20704	5.71824e-13	1.57148e-11
ENSMUSG00000049422	4135.94	-4.89145	0.678755	-7.20651	5.74038e-13	1.5756e-11
ENSMUSG00000027574	246.244	5.41877	0.752395	7.20203	5.93218e-13	1.62621e-11
ENSMUSG00000030894	6486.39	-1.64774	0.228853	-7.2	6.02145e-13	1.64863e-11
ENSMUSG00000028078	2342.93	-2.13681	0.296792	-7.19971	6.03393e-13	1.65e-11
ENSMUSG00000022935	542.501	9.56007	1.32842	7.1966	6.17348e-13	1.68606e-11
ENSMUSG00000046727	963.537	-3.04319	0.4229	-7.196	6.20054e-13	1.69136e-11
ENSMUSG00000041193	73.4078	-4.66223	0.648279	-7.1917	6.39893e-13	1.74331e-11
ENSMUSG00000069919	6878.36	-3.37075	0.468897	-7.18867	6.54254e-13	1.78023e-11
ENSMUSG00000028646	2925.39	-1.30029	0.180914	-7.18731	6.60811e-13	1.79364e-11
ENSMUSG00000022840	208.474	3.43008	0.477232	7.18744	6.60167e-13	1.79364e-11
ENSMUSG00000030042	1161.69	-1.51989	0.211518	-7.18561	6.69065e-13	1.81381e-11
ENSMUSG00000032526	935.391	-1.59271	0.221724	-7.18333	6.80338e-13	1.8421e-11
ENSMUSG00000000711	6328.49	-1.70828	0.237825	-7.18292	6.82358e-13	1.8453e-11
ENSMUSG00000029401	1359.57	-2.33192	0.324823	-7.17904	7.02028e-13	1.89616e-11
ENSMUSG00000055717	79.8651	-3.84189	0.535219	-7.17816	7.06568e-13	1.90609e-11
ENSMUSG00000019210	4095.55	-1.65453	0.230601	-7.17485	7.23848e-13	1.95031e-11
ENSMUSG00000025277	201.168	-1.47927	0.206289	-7.17086	7.45291e-13	2.00563e-11
ENSMUSG00000037552	1255.59	1.48281	0.206882	7.16744	7.64138e-13	2.05384e-11
ENSMUSG00000039851	93.8232	-3.92717	0.547935	-7.16722	7.65362e-13	2.05462e-11
ENSMUSG00000079311	43.0131	-2.89754	0.404444	-7.16424	7.82193e-13	2.09725e-11
ENSMUSG00000021209	163.832	3.63213	0.507343	7.15911	8.12017e-13	2.17457e-11
ENSMUSG00000030047	737.574	-2.44604	0.341742	-7.15756	8.21244e-13	2.1966e-11
ENSMUSG00000083773	9581.06	-2.67719	0.374092	-7.15651	8.27548e-13	2.21078e-11
ENSMUSG00000040896	46.4734	3.76052	0.525896	7.1507	8.63376e-13	2.3037e-11
ENSMUSG00000041936	7931.55	2.01694	0.282127	7.14906	8.73732e-13	2.32851e-11
ENSMUSG00000090799	48.4891	2.74917	0.384917	7.14225	9.1818e-13	2.444e-11
ENSMUSG00000021466	695.706	2.95427	0.413714	7.14086	9.27492e-13	2.46581e-11
ENSMUSG00000009731	183.844	1.30788	0.183264	7.13661	9.56627e-13	2.5402e-11
ENSMUSG00000032507	338.869	-1.91342	0.268163	-7.13528	9.65884e-13	2.56169e-11
ENSMUSG00000073468	628.493	-1.12762	0.158067	-7.13381	9.76288e-13	2.58617e-11
ENSMUSG00000048583	71.3058	3.74055	0.524653	7.12957	1.00681e-12	2.66382e-11
ENSMUSG00000073002	1180.15	-2.03788	0.285964	-7.12635	1.03068e-12	2.7237e-11
ENSMUSG00000024299	919.582	1.88293	0.26439	7.1218	1.06529e-12	2.81178e-11
ENSMUSG00000079105	84.5087	5.08118	0.713842	7.11808	1.09439e-12	2.88513e-11
ENSMUSG00000039652	223.34	-1.72001	0.241748	-7.11488	1.12009e-12	2.94936e-11
ENSMUSG00000041144	290.169	-3.05697	0.429887	-7.1111	1.1512e-12	3.02766e-11
ENSMUSG00000050390	2830.22	-2.66475	0.375165	-7.10289	1.22177e-12	3.20939e-11
ENSMUSG00000008393	1527.12	1.64436	0.231513	7.10266	1.22376e-12	3.21081e-11
ENSMUSG00000070509	521.444	2.79122	0.393201	7.09872	1.25918e-12	3.29979e-11
ENSMUSG00000042116	1154.06	3.46577	0.488504	7.09467	1.29664e-12	3.39393e-11
ENSMUSG00000030329	10989.3	-2.90201	0.40911	-7.09348	1.30779e-12	3.41905e-11
ENSMUSG00000005374	391.877	0.993427	0.140148	7.08839	1.35681e-12	3.54299e-11
ENSMUSG00000026177	3043.23	-3.38008	0.477193	-7.08326	1.40799e-12	3.67227e-11
ENSMUSG00000056486	226.817	2.63408	0.371906	7.08265	1.41421e-12	3.68414e-11
ENSMUSG00000045318	76.0368	-5.88087	0.830547	-7.08072	1.43405e-12	3.73141e-11
ENSMUSG00000033826	59.4546	2.98696	0.422247	7.07397	1.50562e-12	3.91302e-11
ENSMUSG00000064193	4833.81	-2.75498	0.389572	-7.07181	1.52925e-12	3.96973e-11
ENSMUSG00000042961	1846.64	3.11963	0.441154	7.07152	1.53245e-12	3.97337e-11
ENSMUSG00000027316	51.4581	3.11274	0.440205	7.07112	1.53693e-12	3.98028e-11
ENSMUSG00000011752	7145.37	-1.88194	0.266151	-7.07093	1.53904e-12	3.98106e-11
ENSMUSG00000045657	93.5632	4.28371	0.606001	7.06882	1.56258e-12	4.03722e-11
ENSMUSG00000050505	1792.3	4.59139	0.650419	7.05913	1.67551e-12	4.32392e-11
ENSMUSG00000026064	106.364	-2.63168	0.37287	-7.05791	1.69031e-12	4.35701e-11
ENSMUSG00000078636	8581.55	-2.69043	0.381273	-7.05645	1.7081e-12	4.39772e-11
ENSMUSG00000081221	1321.31	-2.70775	0.383826	-7.05463	1.73061e-12	4.45047e-11
ENSMUSG00000033389	469.086	-2.88254	0.408632	-7.05412	1.73701e-12	4.4617e-11
ENSMUSG00000021703	691.428	1.88789	0.267676	7.05286	1.75273e-12	4.49683e-11
ENSMUSG00000028003	143.018	-3.19184	0.452593	-7.05234	1.75935e-12	4.50856e-11
ENSMUSG00000067261	1195.55	2.12397	0.301181	7.05215	1.76179e-12	4.50956e-11
ENSMUSG00000021488	1844.24	1.07476	0.152406	7.05198	1.76395e-12	4.50985e-11
ENSMUSG00000040717	207.879	1.89912	0.269398	7.04949	1.79578e-12	4.5859e-11
ENSMUSG00000035521	837.245	-0.737205	0.104599	-7.04793	1.81603e-12	4.63224e-11
ENSMUSG00000041216	100.729	4.41466	0.626414	7.04751	1.82153e-12	4.6409e-11
ENSMUSG00000099907	30.5828	-8.20556	1.16514	-7.04255	1.88753e-12	4.80349e-11
ENSMUSG00000022773	35.3563	2.93543	0.416846	7.042	1.89499e-12	4.81691e-11
ENSMUSG00000025572	1828.83	-1.76323	0.250461	-7.03993	1.92331e-12	4.88325e-11
ENSMUSG00000060181	819.551	0.815238	0.115822	7.03873	1.93997e-12	4.91987e-11
ENSMUSG00000046432	984.087	-1.43547	0.204041	-7.0352	1.98973e-12	5.04028e-11
ENSMUSG00000024678	420.499	3.35935	0.477814	7.03066	2.05558e-12	5.2011e-11
ENSMUSG00000033948	43.4955	-4.78038	0.680035	-7.02961	2.07114e-12	5.23444e-11
ENSMUSG00000023927	235.246	2.15924	0.307429	7.02354	2.16318e-12	5.46078e-11
ENSMUSG00000020901	1632.77	-2.12181	0.302129	-7.02286	2.17376e-12	5.4812e-11
ENSMUSG00000063446	20.0619	8.14709	1.16019	7.02218	2.18432e-12	5.50153e-11
ENSMUSG00000033488	879.711	-1.74688	0.248903	-7.01831	2.24572e-12	5.64971e-11
ENSMUSG00000024421	975.813	-3.30185	0.470557	-7.01689	2.26855e-12	5.70065e-11
ENSMUSG00000043313	52.1824	2.38711	0.340464	7.01136	2.3602e-12	5.92419e-11
ENSMUSG00000044749	521.203	3.6475	0.520436	7.00855	2.40794e-12	6.03713e-11
ENSMUSG00000020570	1825.24	-1.07496	0.153398	-7.00764	2.42378e-12	6.06993e-11
ENSMUSG00000075224	71.2912	6.02673	0.86035	7.00497	2.47033e-12	6.17948e-11
ENSMUSG00000096438	379.536	-2.74419	0.391764	-7.0047	2.47522e-12	6.18468e-11
ENSMUSG00000039477	1663.34	0.954427	0.136364	6.99914	2.57546e-12	6.42784e-11
ENSMUSG00000028832	960.625	2.01593	0.288146	6.99618	2.63029e-12	6.55726e-11
ENSMUSG00000031443	402.488	-3.39968	0.485966	-6.99572	2.63897e-12	6.56452e-11
ENSMUSG00000053477	2367.79	1.70337	0.243488	6.99571	2.63917e-12	6.56452e-11
ENSMUSG00000043885	1319.67	-1.15314	0.164844	-6.99535	2.64597e-12	6.57401e-11
ENSMUSG00000016494	2051.52	2.30065	0.328927	6.9944	2.6639e-12	6.61109e-11
ENSMUSG00000102049	21.2034	-22.1669	3.1693	-6.99424	2.667e-12	6.61133e-11
ENSMUSG00000057440	219.595	2.35636	0.337014	6.99188	2.71226e-12	6.71597e-11
ENSMUSG00000052305	5250.75	-3.13282	0.44821	-6.98963	2.75609e-12	6.81683e-11
ENSMUSG00000025533	700.108	-1.5093	0.215945	-6.98928	2.76307e-12	6.82643e-11
ENSMUSG00000030409	892.094	2.97136	0.425149	6.989	2.76862e-12	6.83246e-11
ENSMUSG00000039607	556.645	2.89708	0.414589	6.98783	2.79178e-12	6.88192e-11
ENSMUSG00000026307	2404.26	-1.8781	0.268831	-6.98617	2.825e-12	6.95601e-11
ENSMUSG00000036218	58.6127	-4.667	0.668245	-6.98397	2.8696e-12	7.05793e-11
ENSMUSG00000087132	67.8115	-2.52831	0.36203	-6.98369	2.87522e-12	7.06386e-11
ENSMUSG00000036330	30.5853	-4.00868	0.574221	-6.98107	2.92931e-12	7.18873e-11
ENSMUSG00000021003	1403.5	-1.72818	0.247661	-6.97799	2.99442e-12	7.34033e-11
ENSMUSG00000047773	128.978	-7.5071	1.07591	-6.97743	3.00633e-12	7.36132e-11
ENSMUSG00000039116	523.885	3.16899	0.454305	6.97547	3.04849e-12	7.45628e-11
ENSMUSG00000025352	429.753	2.78185	0.398884	6.97409	3.07854e-12	7.52141e-11
ENSMUSG00000019564	446.279	-1.34803	0.193335	-6.97253	3.11297e-12	7.59709e-11
ENSMUSG00000097756	17.743	4.74333	0.680338	6.97202	3.12419e-12	7.61604e-11
ENSMUSG00000037071	6692.3	1.53069	0.219655	6.96862	3.20075e-12	7.79405e-11
ENSMUSG00000033327	2148.61	3.65022	0.524263	6.96258	3.34096e-12	8.12646e-11
ENSMUSG00000060371	701.842	11.036	1.58519	6.96192	3.35665e-12	8.15562e-11
ENSMUSG00000106820	147.04	-2.45181	0.352364	-6.95816	3.44745e-12	8.36701e-11
ENSMUSG00000034648	60.1826	6.2447	0.898198	6.95248	3.58922e-12	8.70148e-11
ENSMUSG00000027894	15557.7	-6.67195	0.959701	-6.95211	3.59867e-12	8.7148e-11
ENSMUSG00000079481	336.027	1.8265	0.262993	6.94507	3.78284e-12	9.15074e-11
ENSMUSG00000025473	1591.26	-2.97024	0.427693	-6.94478	3.79038e-12	9.1589e-11
ENSMUSG00000021690	681.651	1.43452	0.2066	6.94348	3.82556e-12	9.23377e-11
ENSMUSG00000084910	22.9641	3.04221	0.4382	6.9425	3.85218e-12	9.28784e-11
ENSMUSG00000025270	188.916	-3.90478	0.562643	-6.94007	3.91919e-12	9.43908e-11
ENSMUSG00000040624	1141.06	1.17025	0.168643	6.93924	3.94222e-12	9.48417e-11
ENSMUSG00000095385	31.2943	3.61012	0.520845	6.93129	4.17019e-12	1.00217e-10
ENSMUSG00000038578	98.1874	2.63642	0.38043	6.9301	4.20537e-12	1.00952e-10
ENSMUSG00000020251	73.87	3.49317	0.504104	6.92945	4.22481e-12	1.01308e-10
ENSMUSG00000028879	2570.81	-1.25242	0.180786	-6.92763	4.27942e-12	1.02506e-10
ENSMUSG00000024851	1422.12	-0.934406	0.134956	-6.92379	4.39719e-12	1.05212e-10
ENSMUSG00000052062	405.064	1.91783	0.277117	6.92065	4.49587e-12	1.0734e-10
ENSMUSG00000027615	1333.73	-1.54728	0.223571	-6.92073	4.49333e-12	1.0734e-10
ENSMUSG00000042284	2807.4	3.09721	0.447614	6.91939	4.53594e-12	1.08179e-10
ENSMUSG00000025579	4220.47	-1.25509	0.18143	-6.91778	4.58785e-12	1.09181e-10
ENSMUSG00000097391	37.4959	4.52232	0.653712	6.91792	4.58338e-12	1.09181e-10
ENSMUSG00000024173	1222.45	7.44818	1.07695	6.91597	4.64675e-12	1.10463e-10
ENSMUSG00000048497	801.97	-1.76938	0.255859	-6.91542	4.66471e-12	1.1077e-10
ENSMUSG00000022103	705.318	4.68484	0.677526	6.91464	4.69063e-12	1.11266e-10
ENSMUSG00000020277	3036.6	-2.47752	0.358336	-6.91396	4.71322e-12	1.11681e-10
ENSMUSG00000070942	413.414	1.93877	0.280451	6.91305	4.7433e-12	1.12273e-10
ENSMUSG00000005397	7254.77	2.5365	0.367166	6.90831	4.90461e-12	1.15967e-10
ENSMUSG00000040856	73.3216	10.0166	1.45054	6.90544	5.00489e-12	1.18211e-10
ENSMUSG00000069171	163.971	2.66174	0.385488	6.90486	5.02514e-12	1.18562e-10
ENSMUSG00000039062	8146.77	-2.82261	0.408844	-6.90388	5.06023e-12	1.19262e-10
ENSMUSG00000097649	73.7436	1.80306	0.261452	6.89635	5.33564e-12	1.25619e-10
ENSMUSG00000038602	795.525	3.32656	0.482418	6.8956	5.36367e-12	1.26144e-10
ENSMUSG00000022790	1103.94	-3.03641	0.440555	-6.89225	5.49161e-12	1.29015e-10
ENSMUSG00000039910	878.646	-1.97989	0.287347	-6.89024	5.56993e-12	1.30715e-10
ENSMUSG00000063087	47.004	3.04273	0.441756	6.88782	5.66533e-12	1.32813e-10
ENSMUSG00000105558	153.343	-2.74833	0.399192	-6.88475	5.78894e-12	1.35566e-10
ENSMUSG00000020642	247.813	2.81869	0.409441	6.88423	5.81017e-12	1.35918e-10
ENSMUSG00000024940	3389.7	1.29075	0.18754	6.88254	5.87933e-12	1.3739e-10
ENSMUSG00000037580	528.662	-2.96991	0.431835	-6.87742	6.09483e-12	1.42275e-10
ENSMUSG00000025170	49.333	3.16398	0.460198	6.87525	6.18792e-12	1.44295e-10
ENSMUSG00000020021	539.252	-1.68304	0.244811	-6.87485	6.20562e-12	1.44555e-10
ENSMUSG00000021578	681.502	1.00177	0.145725	6.87438	6.22613e-12	1.44879e-10
ENSMUSG00000034685	179.716	1.73227	0.252105	6.87123	6.36487e-12	1.47951e-10
ENSMUSG00000022987	40.3114	4.78546	0.697358	6.86227	6.7776e-12	1.57379e-10
ENSMUSG00000022843	192.027	1.94127	0.282986	6.85995	6.88839e-12	1.59783e-10
ENSMUSG00000049630	274.602	-3.74135	0.545454	-6.85915	6.92739e-12	1.60519e-10
ENSMUSG00000023473	92.4306	-3.39396	0.494945	-6.85724	7.02025e-12	1.62499e-10
ENSMUSG00000051367	45.9371	4.25987	0.621254	6.85689	7.03772e-12	1.62732e-10
ENSMUSG00000038456	1757.17	1.76405	0.257322	6.85544	7.10931e-12	1.64215e-10
ENSMUSG00000028782	67.4509	3.27277	0.477664	6.85162	7.30206e-12	1.68491e-10
ENSMUSG00000111679	49.9587	-4.16689	0.608202	-6.85116	7.32549e-12	1.68854e-10
ENSMUSG00000024737	2167.69	-3.2077	0.468233	-6.85065	7.35132e-12	1.69273e-10
ENSMUSG00000046997	312.053	-2.63367	0.384561	-6.84849	7.4631e-12	1.71667e-10
ENSMUSG00000000318	313.933	3.03603	0.443406	6.84706	7.53814e-12	1.73212e-10
ENSMUSG00000073492	52.5619	-3.17227	0.463718	-6.84095	7.8669e-12	1.8039e-10
ENSMUSG00000029994	4165.7	-1.48298	0.21678	-6.84096	7.86627e-12	1.8039e-10
ENSMUSG00000078300	1032.82	-2.65682	0.3884	-6.84043	7.8958e-12	1.80864e-10
ENSMUSG00000041261	80.7793	-3.24128	0.473985	-6.83835	8.01111e-12	1.83314e-10
ENSMUSG00000028328	2236.8	-2.75976	0.403879	-6.83315	8.30726e-12	1.89894e-10
ENSMUSG00000043557	218.714	-2.48084	0.363285	-6.8289	8.55659e-12	1.9539e-10
ENSMUSG00000014361	1509.95	-2.33293	0.341645	-6.82853	8.57868e-12	1.95692e-10
ENSMUSG00000040274	2422.59	2.21911	0.325059	6.82679	8.68333e-12	1.97874e-10
ENSMUSG00000074922	217.109	-1.19365	0.174877	-6.82566	8.75206e-12	1.99234e-10
ENSMUSG00000021281	2896.04	-2.42473	0.355466	-6.82126	9.02475e-12	2.05229e-10
ENSMUSG00000100303	37.3519	3.98564	0.584334	6.82083	9.05141e-12	2.05623e-10
ENSMUSG00000023048	3037.44	-1.85526	0.272121	-6.81778	9.24565e-12	2.09819e-10
ENSMUSG00000044206	32.4016	4.22556	0.619881	6.81673	9.31371e-12	2.11146e-10
ENSMUSG00000095279	191.431	-5.12436	0.751972	-6.81455	9.4556e-12	2.14142e-10
ENSMUSG00000062157	196.688	-3.93738	0.577929	-6.81291	9.5645e-12	2.16386e-10
ENSMUSG00000030761	2069.6	-3.64771	0.535491	-6.8119	9.63167e-12	2.17682e-10
ENSMUSG00000034706	180.869	2.68713	0.39449	6.81166	9.64785e-12	2.17824e-10
ENSMUSG00000029254	103.417	-3.18895	0.468642	-6.80467	1.01283e-11	2.28437e-10
ENSMUSG00000038280	1148.93	-1.2783	0.18787	-6.8042	1.01613e-11	2.28945e-10
ENSMUSG00000003721	1590.95	-1.96439	0.288836	-6.80105	1.03857e-11	2.33764e-10
ENSMUSG00000037035	520.002	-1.41579	0.20821	-6.7998	1.04761e-11	2.35558e-10
ENSMUSG00000045838	1129.22	2.242	0.329957	6.79482	1.08445e-11	2.43344e-10
ENSMUSG00000031616	667.954	1.98131	0.291586	6.79495	1.08352e-11	2.43344e-10
ENSMUSG00000036602	166.317	-4.99362	0.735162	-6.79255	1.10172e-11	2.46967e-10
ENSMUSG00000028047	373.924	2.49825	0.367899	6.79057	1.11692e-11	2.50119e-10
ENSMUSG00000020363	348.319	2.46271	0.362756	6.7889	1.12996e-11	2.52782e-10
ENSMUSG00000030088	735.057	-3.06269	0.451334	-6.78586	1.15396e-11	2.5789e-10
ENSMUSG00000039057	390.386	-4.98556	0.734772	-6.78518	1.15942e-11	2.58847e-10
ENSMUSG00000038156	2714.51	3.21543	0.474048	6.78292	1.17772e-11	2.62666e-10
ENSMUSG00000023886	4216.57	3.60409	0.531438	6.78176	1.18718e-11	2.64508e-10
ENSMUSG00000048677	863.639	-1.25879	0.185648	-6.78053	1.19732e-11	2.66229e-10
ENSMUSG00000005357	37.7554	-3.6033	0.531418	-6.78054	1.1973e-11	2.66229e-10
ENSMUSG00000029659	544.606	2.5755	0.379895	6.77951	1.20585e-11	2.67855e-10
ENSMUSG00000029101	695.404	1.83418	0.270629	6.77747	1.22297e-11	2.71383e-10
ENSMUSG00000024481	619.965	6.6964	0.988417	6.77487	1.24521e-11	2.7604e-10
ENSMUSG00000030105	2856.3	-1.12766	0.166497	-6.77285	1.2627e-11	2.79636e-10
ENSMUSG00000024261	14154.5	-4.1898	0.618794	-6.77091	1.27972e-11	2.83121e-10
ENSMUSG00000074277	658.714	-2.85401	0.421676	-6.76825	1.3035e-11	2.88091e-10
ENSMUSG00000020000	5564.55	3.26606	0.48273	6.7658	1.32572e-11	2.92709e-10
ENSMUSG00000020340	927.087	-2.61736	0.386868	-6.76551	1.32844e-11	2.93016e-10
ENSMUSG00000020120	2379.44	-1.91134	0.282524	-6.76524	1.33085e-11	2.93254e-10
ENSMUSG00000107804	33.0353	6.58613	0.97362	6.76458	1.33697e-11	2.94307e-10
ENSMUSG00000072568	440.047	-2.15097	0.318242	-6.75893	1.39014e-11	3.05706e-10
ENSMUSG00000002957	1967.78	0.949581	0.140508	6.75821	1.39706e-11	3.06921e-10
ENSMUSG00000052087	260.889	2.59545	0.384073	6.7577	1.40204e-11	3.07708e-10
ENSMUSG00000031028	107.653	3.18507	0.471413	6.75643	1.4143e-11	3.1009e-10
ENSMUSG00000028463	64.2587	-2.27561	0.336822	-6.75612	1.41736e-11	3.10451e-10
ENSMUSG00000017146	1593.71	-3.44968	0.510693	-6.75491	1.42928e-11	3.1275e-10
ENSMUSG00000001418	6609.45	-1.79866	0.266409	-6.75149	1.46335e-11	3.19887e-10
ENSMUSG00000049929	80.0641	4.46533	0.661756	6.7477	1.50204e-11	3.2802e-10
ENSMUSG00000030662	3796.14	-1.56225	0.231549	-6.74695	1.5099e-11	3.2941e-10
ENSMUSG00000044674	1281.83	1.72127	0.255135	6.7465	1.51459e-11	3.30105e-10
ENSMUSG00000023224	11740.2	2.52688	0.374731	6.74317	1.54965e-11	3.37412e-10
ENSMUSG00000045679	1064.53	-1.53991	0.228384	-6.74265	1.55524e-11	3.38296e-10
ENSMUSG00000062542	1548.12	-3.85939	0.57254	-6.74083	1.57489e-11	3.42233e-10
ENSMUSG00000046798	481.471	-1.32375	0.196498	-6.73672	1.61997e-11	3.51681e-10
ENSMUSG00000049690	41.7907	3.82267	0.567453	6.73653	1.62211e-11	3.51797e-10
ENSMUSG00000037280	765.026	-2.25569	0.334929	-6.73482	1.64131e-11	3.55611e-10
ENSMUSG00000049588	61.9442	-1.73278	0.257324	-6.73386	1.65225e-11	3.57631e-10
ENSMUSG00000110206	221.595	2.35035	0.349244	6.72981	1.69889e-11	3.67363e-10
ENSMUSG00000022607	1685.91	1.58534	0.235592	6.72917	1.70637e-11	3.68619e-10
ENSMUSG00000036885	213.592	2.51113	0.373454	6.72408	1.76709e-11	3.81363e-10
ENSMUSG00000032479	13898.6	1.50021	0.223123	6.72369	1.77176e-11	3.81995e-10
ENSMUSG00000037553	2855.99	-1.76005	0.262089	-6.71547	1.87459e-11	4.0377e-10
ENSMUSG00000026991	2390.64	-1.65177	0.246013	-6.71417	1.89144e-11	4.07002e-10
ENSMUSG00000056427	1426.87	2.19061	0.326336	6.71276	1.90983e-11	4.10558e-10
ENSMUSG00000069917	1415.81	-3.25757	0.485439	-6.71056	1.93877e-11	4.16373e-10
ENSMUSG00000075408	287.41	4.72559	0.704573	6.70702	1.98634e-11	4.26173e-10
ENSMUSG00000027792	665.1	4.32828	0.6459	6.70117	2.06758e-11	4.43172e-10
ENSMUSG00000000805	2586.26	-7.19339	1.07404	-6.69754	2.1196e-11	4.53878e-10
ENSMUSG00000100658	39.2128	-3.4673	0.517728	-6.69714	2.12532e-11	4.54662e-10
ENSMUSG00000029576	72.8861	2.19151	0.32724	6.69694	2.12823e-11	4.54843e-10
ENSMUSG00000023236	36.0284	-4.3788	0.653897	-6.69646	2.1353e-11	4.5591e-10
ENSMUSG00000073234	42.8337	-3.26463	0.487661	-6.69446	2.16471e-11	4.61742e-10
ENSMUSG00000050071	901.808	-4.89188	0.730947	-6.69252	2.19355e-11	4.67441e-10
ENSMUSG00000059089	461.98	-2.9003	0.433407	-6.69185	2.20368e-11	4.68923e-10
ENSMUSG00000034265	339.752	-1.57637	0.235568	-6.69178	2.20477e-11	4.68923e-10
ENSMUSG00000022972	311.139	-1.16522	0.174232	-6.68775	2.26625e-11	4.81534e-10
ENSMUSG00000038206	446.293	-1.04571	0.156389	-6.68661	2.28398e-11	4.84833e-10
ENSMUSG00000027276	502.735	2.07868	0.310946	6.68503	2.30871e-11	4.8961e-10
ENSMUSG00000055172	1354.77	1.9624	0.293574	6.6845	2.31711e-11	4.9092e-10
ENSMUSG00000030022	559.548	3.08468	0.46196	6.67738	2.43249e-11	5.14869e-10
ENSMUSG00000017288	719.276	-0.902413	0.135155	-6.67686	2.4411e-11	5.16195e-10
ENSMUSG00000037624	372.109	3.73159	0.558975	6.67577	2.45944e-11	5.19574e-10
ENSMUSG00000114608	127.012	2.35886	0.353693	6.66925	2.57122e-11	5.42307e-10
ENSMUSG00000039903	127.447	-2.74071	0.41095	-6.6692	2.57198e-11	5.42307e-10
ENSMUSG00000020105	151.26	1.61198	0.241845	6.66532	2.64088e-11	5.56254e-10
ENSMUSG00000031521	704.174	-1.0268	0.154054	-6.66519	2.64317e-11	5.56254e-10
ENSMUSG00000029119	3960.06	-1.4212	0.213274	-6.66374	2.66951e-11	5.6126e-10
ENSMUSG00000034403	802.023	1.04784	0.157259	6.66316	2.67999e-11	5.61853e-10
ENSMUSG00000034593	11872.2	-2.12149	0.318385	-6.66327	2.67802e-11	5.61853e-10
ENSMUSG00000007039	971.362	1.73492	0.26037	6.66329	2.67761e-11	5.61853e-10
ENSMUSG00000033882	68.1442	-3.01702	0.452872	-6.66197	2.70172e-11	5.65871e-10
ENSMUSG00000020261	1526.88	-1.16031	0.174226	-6.65979	2.74227e-11	5.73818e-10
ENSMUSG00000041688	309.345	1.64393	0.246877	6.65891	2.75871e-11	5.76709e-10
ENSMUSG00000029439	2111.06	1.73985	0.261344	6.65734	2.78829e-11	5.82339e-10
ENSMUSG00000020122	990.133	2.68643	0.403669	6.65503	2.83242e-11	5.90995e-10
ENSMUSG00000035561	107.832	-2.21377	0.332718	-6.65358	2.86055e-11	5.963e-10
ENSMUSG00000025475	112.714	-5.24504	0.788378	-6.65294	2.87286e-11	5.9806e-10
ENSMUSG00000022969	4418.61	-2.1496	0.323109	-6.65286	2.87443e-11	5.9806e-10
ENSMUSG00000108513	10.3139	7.18686	1.08039	6.65208	2.88981e-11	6.00693e-10
ENSMUSG00000024862	764.322	-1.15457	0.17366	-6.64845	2.96194e-11	6.15105e-10
ENSMUSG00000026748	624.397	2.38662	0.359048	6.64709	2.98938e-11	6.20219e-10
ENSMUSG00000029581	1869.46	1.79649	0.270326	6.64565	3.01879e-11	6.2573e-10
ENSMUSG00000063611	757.558	-1.1694	0.176047	-6.64259	3.0822e-11	6.38274e-10
ENSMUSG00000032246	55.4112	3.09322	0.465797	6.64071	3.12178e-11	6.45863e-10
ENSMUSG00000024730	35.3936	3.50243	0.527555	6.63897	3.15875e-11	6.52897e-10
ENSMUSG00000039954	669.407	3.70408	0.557981	6.63836	3.17192e-11	6.55004e-10
ENSMUSG00000028601	101.892	2.26923	0.341897	6.63716	3.19785e-11	6.5974e-10
ENSMUSG00000019876	324.373	-2.18013	0.328517	-6.6363	3.21655e-11	6.62976e-10
ENSMUSG00000039115	2483.38	-1.94831	0.293708	-6.63347	3.27876e-11	6.75167e-10
ENSMUSG00000035456	36.3227	3.46647	0.522912	6.62916	3.37606e-11	6.94553e-10
ENSMUSG00000046687	200.874	-2.6011	0.392397	-6.62876	3.3852e-11	6.95783e-10
ENSMUSG00000076441	711.296	-2.59421	0.391367	-6.62859	3.38916e-11	6.95864e-10
ENSMUSG00000021671	212.209	1.02374	0.154446	6.62847	3.39191e-11	6.95864e-10
ENSMUSG00000045763	1139.23	-2.42894	0.366469	-6.62796	3.40357e-11	6.97604e-10
ENSMUSG00000038970	1108.86	-1.64523	0.248545	-6.61945	3.6053e-11	7.38265e-10
ENSMUSG00000046491	440.578	3.10954	0.469837	6.61834	3.63253e-11	7.43149e-10
ENSMUSG00000074802	1279.81	-1.88381	0.284647	-6.61807	3.63919e-11	7.43821e-10
ENSMUSG00000029598	3856.75	-1.32101	0.199616	-6.61776	3.6468e-11	7.44686e-10
ENSMUSG00000032300	874.823	-1.39565	0.210953	-6.61595	3.69182e-11	7.53179e-10
ENSMUSG00000048387	173.028	3.41217	0.516171	6.61053	3.82944e-11	7.80533e-10
ENSMUSG00000031387	2986.94	-2.36877	0.3584	-6.60931	3.86128e-11	7.86293e-10
ENSMUSG00000115737	14.9219	7.29549	1.10391	6.60878	3.87506e-11	7.88371e-10
ENSMUSG00000025521	644.024	-1.85041	0.280249	-6.60274	4.03629e-11	8.20414e-10
ENSMUSG00000097961	24.2344	5.18156	0.78534	6.59785	4.17159e-11	8.47132e-10
ENSMUSG00000047592	192.225	3.40672	0.516384	6.59726	4.18822e-11	8.49726e-10
ENSMUSG00000112148	2927.31	-2.1637	0.328032	-6.59601	4.22375e-11	8.56145e-10
ENSMUSG00000104507	16.2248	6.57277	0.997279	6.5907	4.37755e-11	8.86504e-10
ENSMUSG00000015879	507.493	4.10795	0.623833	6.58501	4.54862e-11	9.203e-10
ENSMUSG00000035314	544.81	2.05416	0.312056	6.58268	4.62055e-11	9.33996e-10
ENSMUSG00000034758	150.101	2.00167	0.304177	6.5806	4.68557e-11	9.4627e-10
ENSMUSG00000075012	91.1982	1.90079	0.289076	6.57538	4.85298e-11	9.78285e-10
ENSMUSG00000024663	1455.21	1.77093	0.269323	6.57549	4.84948e-11	9.78285e-10
ENSMUSG00000029167	131.417	-4.19611	0.638431	-6.57254	4.94648e-11	9.96221e-10
ENSMUSG00000078302	27.7141	6.10223	0.929086	6.56799	5.09975e-11	1.02615e-09
ENSMUSG00000097178	24.4679	4.24069	0.645739	6.56718	5.12767e-11	1.03083e-09
ENSMUSG00000102900	30.5452	-4.01205	0.612009	-6.55554	5.544e-11	1.1135e-09
ENSMUSG00000040747	1944.23	-1.90311	0.290469	-6.55184	5.6834e-11	1.14046e-09
ENSMUSG00000047884	319.222	5.36396	0.818727	6.55158	5.69306e-11	1.14136e-09
ENSMUSG00000104737	68.0125	-3.64756	0.557218	-6.54602	5.90906e-11	1.18359e-09
ENSMUSG00000019478	477.963	-1.44796	0.221226	-6.54516	5.94314e-11	1.18933e-09
ENSMUSG00000038296	757.236	3.17642	0.485393	6.54402	5.9886e-11	1.19734e-09
ENSMUSG00000060985	66.7379	-4.37893	0.669249	-6.54304	6.02793e-11	1.20411e-09
ENSMUSG00000005968	417.616	-1.59559	0.243916	-6.54155	6.0883e-11	1.21507e-09
ENSMUSG00000027674	41.9382	3.62634	0.554427	6.54069	6.1234e-11	1.22096e-09
ENSMUSG00000078162	550.705	-2.61242	0.399497	-6.53928	6.18169e-11	1.23147e-09
ENSMUSG00000052180	47.0012	4.11841	0.629916	6.53803	6.23341e-11	1.24065e-09
ENSMUSG00000038370	226.206	4.17887	0.639449	6.5351	6.35651e-11	1.26401e-09
ENSMUSG00000078370	29.7732	-3.10297	0.474904	-6.53389	6.40817e-11	1.27313e-09
ENSMUSG00000102752	170.355	2.4869	0.38063	6.53364	6.41892e-11	1.27412e-09
ENSMUSG00000026211	437.943	2.47019	0.378361	6.52866	6.63587e-11	1.316e-09
ENSMUSG00000042155	222.86	2.08537	0.31953	6.52636	6.73892e-11	1.33523e-09
ENSMUSG00000044477	4298.68	-1.25592	0.192458	-6.52569	6.76872e-11	1.33993e-09
ENSMUSG00000024041	108.788	-8.00287	1.22657	-6.52458	6.81922e-11	1.34871e-09
ENSMUSG00000001751	4451.52	-1.87287	0.287271	-6.51952	7.05342e-11	1.39378e-09
ENSMUSG00000041488	496.616	-2.07524	0.318598	-6.51366	7.33417e-11	1.44796e-09
ENSMUSG00000022181	46.5218	4.77049	0.732761	6.51029	7.50052e-11	1.47947e-09
ENSMUSG00000001472	9366.36	-0.890321	0.136769	-6.50966	7.53212e-11	1.48437e-09
ENSMUSG00000005611	191.896	3.35566	0.515678	6.50728	7.65254e-11	1.50676e-09
ENSMUSG00000027961	34.6162	-4.1965	0.644983	-6.50637	7.699e-11	1.51455e-09
ENSMUSG00000060924	386.382	3.358	0.516145	6.50593	7.72126e-11	1.51757e-09
ENSMUSG00000022558	2164.69	-1.38463	0.212831	-6.50579	7.7287e-11	1.51768e-09
ENSMUSG00000098111	67.4256	-2.93629	0.451348	-6.5056	7.73813e-11	1.51818e-09
ENSMUSG00000050994	79.7598	-2.8022	0.430767	-6.50514	7.7619e-11	1.52149e-09
ENSMUSG00000030098	26.8835	4.0451	0.62236	6.49962	8.05256e-11	1.57705e-09
ENSMUSG00000085772	41.1909	-4.69445	0.722331	-6.49904	8.08359e-11	1.58173e-09
ENSMUSG00000027868	329.227	2.54798	0.392224	6.49624	8.23538e-11	1.60999e-09
ENSMUSG00000022994	1828.47	1.69706	0.261279	6.4952	8.29226e-11	1.61968e-09
ENSMUSG00000028599	1994.99	-1.71133	0.263577	-6.49272	8.42998e-11	1.64512e-09
ENSMUSG00000040907	1872.2	-4.29084	0.661082	-6.49063	8.54756e-11	1.66659e-09
ENSMUSG00000021939	94450.5	-1.90143	0.292994	-6.48967	8.60252e-11	1.67582e-09
ENSMUSG00000030134	51.5711	-2.98621	0.460209	-6.48881	8.65171e-11	1.68391e-09
ENSMUSG00000020334	134.436	-2.53229	0.390482	-6.48505	8.87011e-11	1.72489e-09
ENSMUSG00000111094	65.7478	-4.00025	0.616886	-6.48459	8.89708e-11	1.72861e-09
ENSMUSG00000022523	58.6844	5.01489	0.774029	6.47894	9.23668e-11	1.79301e-09
ENSMUSG00000079017	223.13	2.6115	0.403087	6.47874	9.24946e-11	1.79391e-09
ENSMUSG00000022766	29.2847	5.54732	0.857079	6.47235	9.64902e-11	1.86975e-09
ENSMUSG00000029155	16.1268	6.99213	1.08041	6.47171	9.68968e-11	1.87598e-09
ENSMUSG00000079501	561.93	-2.79585	0.432028	-6.47146	9.70601e-11	1.87749e-09
ENSMUSG00000027233	38.4926	-4.59488	0.710699	-6.46529	1.01103e-10	1.95398e-09
ENSMUSG00000046191	67.7021	1.9883	0.308111	6.45319	1.0952e-10	2.11479e-09
ENSMUSG00000024527	1361.86	-1.31864	0.204496	-6.44824	1.13154e-10	2.18305e-09
ENSMUSG00000026365	1822.39	2.898	0.449472	6.44757	1.13659e-10	2.19088e-09
ENSMUSG00000007207	204.223	1.58398	0.245703	6.44672	1.14297e-10	2.20124e-09
ENSMUSG00000038642	22606.9	-2.92529	0.453805	-6.44615	1.14728e-10	2.2076e-09
ENSMUSG00000026930	791.803	1.31834	0.204555	6.44495	1.15641e-10	2.22323e-09
ENSMUSG00000059327	164.969	2.05359	0.318686	6.44394	1.16409e-10	2.23605e-09
ENSMUSG00000029231	2199.69	2.78123	0.431627	6.4436	1.16673e-10	2.23917e-09
ENSMUSG00000087042	73.0894	5.86569	0.910385	6.44309	1.17068e-10	2.2448e-09
ENSMUSG00000027375	169.628	4.65621	0.722946	6.44061	1.18997e-10	2.27979e-09
ENSMUSG00000074945	36.3736	-8.45497	1.3128	-6.4404	1.19158e-10	2.28089e-09
ENSMUSG00000030796	553.721	2.37243	0.368433	6.43925	1.20063e-10	2.29425e-09
ENSMUSG00000020572	1074.52	-1.22327	0.189971	-6.43925	1.20064e-10	2.29425e-09
ENSMUSG00000036036	148.127	2.90198	0.450914	6.43578	1.22842e-10	2.3453e-09
ENSMUSG00000079442	1395.88	-1.61427	0.250921	-6.43336	1.24811e-10	2.38081e-09
ENSMUSG00000039904	1465.22	-4.474	0.695769	-6.43029	1.2736e-10	2.42733e-09
ENSMUSG00000025509	1583.3	-1.58272	0.246163	-6.42957	1.27965e-10	2.43676e-09
ENSMUSG00000019846	3932.58	2.1884	0.340523	6.42658	1.30507e-10	2.48302e-09
ENSMUSG00000044469	97.1447	1.75058	0.272405	6.42641	1.30651e-10	2.48361e-09
ENSMUSG00000070025	38.1583	-3.18836	0.496156	-6.42613	1.30897e-10	2.48614e-09
ENSMUSG00000070933	24.9128	8.04165	1.25144	6.42591	1.31086e-10	2.48759e-09
ENSMUSG00000053279	306.945	4.80934	0.748531	6.42503	1.31841e-10	2.49976e-09
ENSMUSG00000006930	388.223	-2.2272	0.346717	-6.42366	1.33033e-10	2.52018e-09
ENSMUSG00000042364	606.923	1.11982	0.174401	6.42099	1.35392e-10	2.56267e-09
ENSMUSG00000025161	1376.75	-3.33223	0.518988	-6.42063	1.35712e-10	2.56652e-09
ENSMUSG00000021838	1341.3	1.68497	0.262456	6.42002	1.36257e-10	2.57462e-09
ENSMUSG00000028691	11150.3	-1.64276	0.255895	-6.41967	1.36567e-10	2.57827e-09
ENSMUSG00000071984	1356.16	2.87895	0.448501	6.41906	1.3712e-10	2.58649e-09
ENSMUSG00000037503	3491.16	1.14877	0.178966	6.4189	1.3726e-10	2.58691e-09
ENSMUSG00000026344	20.2899	5.02538	0.78308	6.41746	1.38569e-10	2.60935e-09
ENSMUSG00000050332	238.578	1.3378	0.208511	6.41597	1.39928e-10	2.63268e-09
ENSMUSG00000029456	246.579	-1.39875	0.218035	-6.41524	1.40601e-10	2.64308e-09
ENSMUSG00000110298	21.8302	3.77833	0.589103	6.4137	1.4203e-10	2.66768e-09
ENSMUSG00000097006	97.5435	1.65551	0.258177	6.41231	1.43333e-10	2.68985e-09
ENSMUSG00000043629	97.6749	-2.35799	0.367961	-6.40826	1.47193e-10	2.75993e-09
ENSMUSG00000025038	19.631	-4.50089	0.703011	-6.4023	1.53053e-10	2.86493e-09
ENSMUSG00000044707	32.0657	2.85557	0.446021	6.40232	1.53038e-10	2.86493e-09
ENSMUSG00000025889	1404.36	-4.58485	0.716394	-6.3999	1.55479e-10	2.90615e-09
ENSMUSG00000030222	100.8	2.59344	0.405234	6.39986	1.55519e-10	2.90615e-09
ENSMUSG00000037926	759.355	1.07998	0.16879	6.39837	1.57047e-10	2.93221e-09
ENSMUSG00000062257	32.0475	3.16794	0.495548	6.39281	1.62864e-10	3.03825e-09
ENSMUSG00000001588	96.2145	1.58284	0.247652	6.39139	1.6438e-10	3.06392e-09
ENSMUSG00000036902	149.804	2.86021	0.447597	6.39014	1.65736e-10	3.08658e-09
ENSMUSG00000050335	36955.9	-4.16439	0.651769	-6.38937	1.6657e-10	3.0995e-09
ENSMUSG00000029478	2842.8	0.95669	0.14977	6.38774	1.68355e-10	3.13007e-09
ENSMUSG00000103653	5808.1	-2.74208	0.429344	-6.38668	1.6953e-10	3.14925e-09
ENSMUSG00000052102	1098.2	-1.83668	0.287641	-6.38533	1.71026e-10	3.17436e-09
ENSMUSG00000030956	3959.83	-2.60871	0.408587	-6.38471	1.7172e-10	3.18188e-09
ENSMUSG00000074505	366.093	-3.25735	0.510174	-6.38479	1.71638e-10	3.18188e-09
ENSMUSG00000025351	23783.5	-2.34469	0.367284	-6.38386	1.72674e-10	3.19686e-09
ENSMUSG00000032294	30795.7	-2.14032	0.335397	-6.38145	1.75417e-10	3.24047e-09
ENSMUSG00000032418	990.644	-1.84501	0.28912	-6.38145	1.75416e-10	3.24047e-09
ENSMUSG00000021010	79.7826	-2.46469	0.386231	-6.3814	1.75471e-10	3.24047e-09
ENSMUSG00000047033	22.4379	2.39791	0.376006	6.37732	1.80212e-10	3.32523e-09
ENSMUSG00000045658	850.588	1.54596	0.242501	6.37508	1.82873e-10	3.37151e-09
ENSMUSG00000100162	76.8284	4.28853	0.673076	6.37154	1.87138e-10	3.44725e-09
ENSMUSG00000024340	25.2131	3.32722	0.52235	6.36971	1.89391e-10	3.48583e-09
ENSMUSG00000049804	465.586	2.33672	0.366906	6.36872	1.90617e-10	3.50547e-09
ENSMUSG00000079436	2464.51	-6.36228	0.999592	-6.36488	1.95443e-10	3.59122e-09
ENSMUSG00000049670	545.847	-1.62869	0.255944	-6.36346	1.97258e-10	3.62156e-09
ENSMUSG00000025784	1022.03	4.36982	0.686905	6.3616	1.99662e-10	3.66264e-09
ENSMUSG00000030314	926.885	-1.31129	0.206168	-6.36029	2.01369e-10	3.69087e-09
ENSMUSG00000031918	1858.51	-1.3742	0.21607	-6.35999	2.01766e-10	3.69507e-09
ENSMUSG00000026142	817.656	-1.23266	0.19383	-6.35952	2.02383e-10	3.701e-09
ENSMUSG00000039963	48.4008	-2.75928	0.433884	-6.35949	2.02426e-10	3.701e-09
ENSMUSG00000004567	1785.33	-1.18653	0.186632	-6.3576	2.04933e-10	3.74373e-09
ENSMUSG00000038065	852.715	2.36215	0.371632	6.35614	2.0688e-10	3.77617e-09
ENSMUSG00000007097	1270.73	4.92002	0.774191	6.35505	2.08359e-10	3.80001e-09
ENSMUSG00000015889	2353.15	-1.67805	0.264063	-6.35473	2.08788e-10	3.80468e-09
ENSMUSG00000016256	16661.7	-1.78867	0.281571	-6.35245	2.11909e-10	3.85836e-09
ENSMUSG00000020225	1218.01	-1.75235	0.275899	-6.35141	2.13354e-10	3.88145e-09
ENSMUSG00000073910	156.287	-1.98578	0.31273	-6.34984	2.15537e-10	3.91794e-09
ENSMUSG00000049336	95.9786	5.12133	0.806741	6.34817	2.17888e-10	3.9574e-09
ENSMUSG00000051599	13.7315	3.54125	0.55786	6.34792	2.18245e-10	3.96062e-09
ENSMUSG00000038147	2161.19	-2.28622	0.360306	-6.34522	2.22114e-10	4.02752e-09
ENSMUSG00000039375	26.0298	-4.69598	0.74015	-6.34464	2.22951e-10	4.03935e-09
ENSMUSG00000060512	229.866	4.27364	0.673651	6.344	2.23881e-10	4.05288e-09
ENSMUSG00000019998	2312.35	-1.05035	0.165647	-6.34085	2.28496e-10	4.13302e-09
ENSMUSG00000026767	1610.02	-2.45642	0.38765	-6.33669	2.34746e-10	4.24258e-09
ENSMUSG00000006463	568.171	-1.2344	0.19491	-6.33317	2.40171e-10	4.33707e-09
ENSMUSG00000030144	758.171	-3.76551	0.594758	-6.33116	2.43318e-10	4.39029e-09
ENSMUSG00000068328	3807.01	-1.34809	0.212939	-6.33084	2.43833e-10	4.39598e-09
ENSMUSG00000051427	527.324	1.34447	0.212404	6.32974	2.45567e-10	4.42362e-09
ENSMUSG00000021760	905.206	1.39714	0.220762	6.32875	2.47162e-10	4.44871e-09
ENSMUSG00000035357	1401.33	3.26282	0.515653	6.32756	2.49076e-10	4.4795e-09
ENSMUSG00000042671	2294.9	4.8741	0.770357	6.32707	2.49866e-10	4.49004e-09
ENSMUSG00000032382	6800.21	-1.84892	0.292257	-6.32633	2.51059e-10	4.5078e-09
ENSMUSG00000028834	648.821	-4.11717	0.650823	-6.3261	2.5144e-10	4.51096e-09
ENSMUSG00000038217	178.795	1.90326	0.300906	6.32512	2.53038e-10	4.53593e-09
ENSMUSG00000030849	76.4796	3.9048	0.617421	6.32437	2.54262e-10	4.55416e-09
ENSMUSG00000032011	6028.65	2.50468	0.396137	6.32275	2.56954e-10	4.59865e-09
ENSMUSG00000005142	7462.33	-1.49649	0.23677	-6.32043	2.60844e-10	4.66448e-09
ENSMUSG00000023861	778.724	-1.04886	0.166124	-6.31368	2.72469e-10	4.86839e-09
ENSMUSG00000005836	15.0977	3.883	0.615086	6.31293	2.73801e-10	4.88822e-09
ENSMUSG00000052852	222.2	3.01947	0.478422	6.31132	2.76662e-10	4.93531e-09
ENSMUSG00000040037	62.5765	3.50809	0.555863	6.31107	2.77115e-10	4.93938e-09
ENSMUSG00000010936	1080.51	-1.04098	0.164985	-6.30953	2.79889e-10	4.98478e-09
ENSMUSG00000020601	628.184	2.32762	0.368931	6.3091	2.80669e-10	4.99465e-09
ENSMUSG00000024736	594.777	2.7045	0.428915	6.30544	2.87368e-10	5.10971e-09
ENSMUSG00000034255	841.741	-2.30584	0.365854	-6.30264	2.92618e-10	5.19888e-09
ENSMUSG00000098123	42.1289	-2.99517	0.475614	-6.29748	3.02519e-10	5.37044e-09
ENSMUSG00000003279	108.373	4.30482	0.683758	6.29583	3.05758e-10	5.42357e-09
ENSMUSG00000026773	834.068	-1.49506	0.23751	-6.2947	3.0799e-10	5.45877e-09
ENSMUSG00000031502	24017	2.06363	0.327847	6.29448	3.08436e-10	5.46226e-09
ENSMUSG00000039994	317.797	1.85087	0.294124	6.29283	3.11737e-10	5.5163e-09
ENSMUSG00000025586	2130.1	-1.78499	0.283704	-6.29173	3.13953e-10	5.55105e-09
ENSMUSG00000006932	27815.1	-1.14042	0.181319	-6.28957	3.18356e-10	5.62438e-09
ENSMUSG00000025959	907.275	1.19019	0.189323	6.28656	3.24568e-10	5.72952e-09
ENSMUSG00000056418	134.939	-1.26246	0.200844	-6.28578	3.26201e-10	5.75374e-09
ENSMUSG00000020676	1379.5	3.38041	0.537887	6.28461	3.28673e-10	5.79271e-09
ENSMUSG00000041658	30.8055	-3.53763	0.562945	-6.28414	3.29674e-10	5.80104e-09
ENSMUSG00000053716	748.072	1.05813	0.16838	6.28419	3.29576e-10	5.80104e-09
ENSMUSG00000025321	88.3663	3.45248	0.549525	6.28267	3.32804e-10	5.85144e-09
ENSMUSG00000001870	463.767	3.95911	0.630303	6.28128	3.35793e-10	5.89929e-09
ENSMUSG00000063193	551.575	-2.07441	0.330369	-6.27908	3.40587e-10	5.97875e-09
ENSMUSG00000020257	1315	0.64282	0.102466	6.27348	3.53072e-10	6.18804e-09
ENSMUSG00000024084	1149.71	-2.26098	0.3604	-6.27354	3.52926e-10	6.18804e-09
ENSMUSG00000024534	100.916	2.80867	0.447725	6.27321	3.5367e-10	6.19358e-09
ENSMUSG00000027430	221.842	-1.55381	0.247707	-6.27275	3.54719e-10	6.20701e-09
ENSMUSG00000085939	2019.17	-2.4531	0.391235	-6.27015	3.60706e-10	6.30677e-09
ENSMUSG00000040424	29.7214	2.48331	0.396202	6.26777	3.66246e-10	6.39854e-09
ENSMUSG00000055963	72.0886	1.71528	0.273741	6.26605	3.70312e-10	6.45934e-09
ENSMUSG00000020734	545.163	-8.89988	1.42032	-6.26609	3.70218e-10	6.45934e-09
ENSMUSG00000053746	345.512	-2.09134	0.333966	-6.26213	3.79759e-10	6.61886e-09
ENSMUSG00000097397	123.257	-2.60346	0.415794	-6.26141	3.81511e-10	6.64416e-09
ENSMUSG00000028369	2681.62	2.91414	0.465556	6.25949	3.86227e-10	6.72097e-09
ENSMUSG00000041423	560.05	-2.59039	0.413899	-6.25851	3.88663e-10	6.758e-09
ENSMUSG00000032595	244.617	-2.12305	0.339243	-6.25821	3.89413e-10	6.76571e-09
ENSMUSG00000026249	4128.99	2.71636	0.434134	6.25696	3.92549e-10	6.81482e-09
ENSMUSG00000030869	856.094	-0.724964	0.115876	-6.25638	3.94005e-10	6.83469e-09
ENSMUSG00000042320	40.8399	1.66202	0.265658	6.25626	3.94319e-10	6.83475e-09
ENSMUSG00000104913	340.437	-2.32552	0.371898	-6.25311	4.02346e-10	6.9684e-09
ENSMUSG00000074457	1433.19	2.38054	0.380746	6.2523	4.04458e-10	6.99397e-09
ENSMUSG00000027999	770.605	-1.85038	0.295948	-6.2524	4.04193e-10	6.99397e-09
[truncated: 54,300 more rows]

## Sheet: Table 1h
Supplementary Table 1h: Significant p-values and q-values for gene ontology analysis for cell type in sparse pigmented tumors
[truncated: 12 more rows]
